# Supplementary material for: trans-Bis(2-benzoyl­benzoato-κO 1)bis­(ethanol-κO)bis­(1H-imidazole-κN 3)nickel(II)
Source: Acta Crystallogr Sect E Struct Rep Online. 2009 Jul 11;65(Pt 8):m907–8. doi: 10.1107/S160053680902621X (PMC2977203; doi:10.1107/S160053680902621X)
Supplement: Supplementary file 1 [file e-65-0m907-sup1.cif]

##############################################################################
###                                                                        ###
###        Electronic paper (Acta Crystallographica Section E)             ###
###                                                                        ###
##############################################################################
#                                                                            #
# This CIF contains the data in a paper accepted for publication in Acta     #
# Crystallographica Section E. It conforms to the requirements of Notes      #
# for Authors for Section E, and has been peer reviewed under the auspices   #
# of the IUCr Commission on Journals.                                        #
#                                                                            #
# Full details of the Crystallographic Information File format               #
# are given in the paper "The Crystallographic Information File (CIF):       #
# a New Standard Archive File for Crystallography" by S. R. Hall, F. H.      #
# Allen and I. D. Brown [Acta Cryst. (1991), A47, 655-685].                  #
#                                                                            #
# The current version of the core CIF dictionary is obtainable from          #
# ftp://ftp.iucr.org/pub/cif_core.dic. The current version number is 2.4.    #
#                                                                            #
# Software is freely available for graphical display of the structure(s) in  #
# this CIF.  For information consult the CIF home page http://www.iucr.org/  #
# cif/home.html                                                              #
#                                                                            #
# This file may be used for bona fide research purposes within the           #
# scientific community so long as proper attribution is given to the journal # 
# article from which it was obtained.                                        #
#                                                                            #
##############################################################################
                                             
data_global
_journal_date_recd_electronic     2009-06-30
_journal_date_accepted     2009-07-06
_journal_name_full     'Acta Crystallographica, Section E'
_journal_year     2009
_journal_volume     65
_journal_issue      8
_journal_page_first     m907
_journal_page_last     m908
_journal_paper_category     QM
_journal_coeditor_code     CI2845
_publ_contact_author
;
'M. Hakk\?i Y\?ild\?ir\?im'
Department of Physics
Faculty of Arts and Sciences
Ondokuz May\?is University
Kurupelit
TR-55139
Samsun
Turkey
;
_publ_contact_author_email     'yhakki@omu.edu.tr'
_publ_section_title
;\
<i>trans</i>-Bis(2-benzoylbenzoato-\k<i>O</i>^1^)bis(ethanol-\k<i>O</i>)\
bis(1<i>H</i>-imidazole-\k<i>N</i>^3^)nickel(II)
;
loop_
    _publ_author_name
    _publ_author_address
    'Zerrin Heren'
;
Department of Chemistry
Faculty of Arts and Sciences
Ondokuz May\?is University
Kurupelit
TR-55139 Samsun
Turkey
;
    'H\"umeyra Pa\;sao\<glu'
;
Department of Physics
Faculty of Arts and Sciences
Ondokuz May\?is University
55139 Kurupelit Samsun
Turkey
;
    'M. Hakk\?i Y\?ild\?ir\?im'
;
Department of Physics
Faculty of Arts and Sciences
Ondokuz May\?is University
55139 Kurupelit Samsun
Turkey
;
    'Derya H\?ira'
;
Department of Chemistry
Faculty of Arts and Sciences
Ondokuz May\?is University
Kurupelit
TR-55139 Samsun
Turkey
;
data_I
_chemical_name_systematic
;
<i>trans</i>-Bis(2-benzoylbenzoato-\k<i>O</i>^1^)bis(ethanol-
\k<i>O</i>)bis(1<i>H</i>-imidazole-\k<i>N</i>^3^)nickel(II)
;
_chemical_name_common     ?
_chemical_formula_moiety     'C38 H38 N4 Ni O8'
_chemical_formula_sum     'C38 H38 N4 Ni O8'
_chemical_formula_iupac     '[Ni (C14 H9 O3)2 (C3 H4 N2)2 (C2 H6 O)2]'
_chemical_formula_weight     737.43
_chemical_melting_point     ?
_symmetry_cell_setting     Monoclinic
_symmetry_space_group_name_H-M     'P 21/c'
_symmetry_space_group_name_Hall     '-P 2ybc'
loop_
    _symmetry_equiv_pos_as_xyz
    'x, y, z'
    '-x, y+1/2, -z+1/2'
    '-x, -y, -z'
    'x, -y-1/2, z-1/2'
_cell_length_a     12.8914(8)
_cell_length_b     8.3908(5)
_cell_length_c     16.4590(11)
_cell_angle_alpha     90.00
_cell_angle_beta     90.832(5)
_cell_angle_gamma     90.00
_cell_volume     1780.17(19)
_cell_formula_units_Z     2
_cell_measurement_reflns_used     15078
_cell_measurement_theta_min     1.58
_cell_measurement_theta_max     27.56
_cell_measurement_temperature     296(2)
_exptl_crystal_description     Prism
_exptl_crystal_colour     Green
_exptl_crystal_size_max     0.43
_exptl_crystal_size_mid     0.25
_exptl_crystal_size_min     0.14
_exptl_crystal_density_diffrn     1.376
_exptl_crystal_density_meas     ?
_exptl_crystal_density_method     'not measured'
_exptl_crystal_F_000     772
_exptl_absorpt_coefficient_mu     0.603
_exptl_absorpt_correction_type     integration
_exptl_absorpt_process_details     '(X-RED32; Stoe & Cie, 2002)'
_exptl_absorpt_correction_T_min     0.8091
_exptl_absorpt_correction_T_max     0.9213
_exptl_special_details
;
;
_diffrn_ambient_temperature     296(2)
_diffrn_radiation_type     MoK\a
_diffrn_radiation_wavelength     0.71073
_diffrn_radiation_source     'fine-focus sealed tube'
_diffrn_radiation_monochromator     graphite
_diffrn_measurement_device_type     'Stoe IPDSII'
_diffrn_measurement_method     \w
_diffrn_detector_area_resol_mean     6.67
_diffrn_reflns_number     15078
_diffrn_reflns_av_R_equivalents     0.0457
_diffrn_reflns_av_sigmaI/netI     0.0452
_diffrn_reflns_theta_min     1.58
_diffrn_reflns_theta_max     26.99
_diffrn_reflns_theta_full     26.99
_diffrn_measured_fraction_theta_max     1.000
_diffrn_measured_fraction_theta_full     1.000
_diffrn_reflns_limit_h_min     -16
_diffrn_reflns_limit_h_max     16
_diffrn_reflns_limit_k_min     -10
_diffrn_reflns_limit_k_max     10
_diffrn_reflns_limit_l_min     -20
_diffrn_reflns_limit_l_max     20
_diffrn_standards_number     0
_diffrn_standards_interval_count     ?
_diffrn_standards_interval_time     ?
_diffrn_standards_decay_%     <2
_refine_special_details
;
Refinement of <i>F</i>^2^ against ALL reflections. The weighted <i>R</i>-factor
<i>wR</i> and goodness of fit <i>S</i> are based on <i>F</i>^2^, conventional
<i>R</i>-factors <i>R</i> are based on <i>F</i>, with <i>F</i> set to zero for
negative <i>F</i>^2^. The threshold expression of <i>F</i>^2^ >
\s(<i>F</i>^2^) is used only for calculating <i>R</i>-factors(gt) <i>etc</i>.
and is not relevant to the choice of reflections for refinement.
<i>R</i>-factors based on <i>F</i>^2^ are statistically about twice as large
as those based on <i>F</i>, and <i>R</i>- factors based on ALL data will be
even larger.
;
_reflns_number_total     3889
_reflns_number_gt     2704
_reflns_threshold_expression     I>2\s(I)
_refine_ls_structure_factor_coef     Fsqd
_refine_ls_matrix_type     full
_refine_ls_R_factor_all     0.0871
_refine_ls_R_factor_gt     0.0546
_refine_ls_wR_factor_gt     0.1408
_refine_ls_wR_factor_ref     0.1501
_refine_ls_goodness_of_fit_ref     1.108
_refine_ls_restrained_S_all     1.108
_refine_ls_number_reflns     3889
_refine_ls_number_parameters     235
_refine_ls_number_restraints     0
_refine_ls_hydrogen_treatment     mixed
_refine_ls_weighting_scheme     calc
_refine_ls_weighting_details
          'calc w=1/[\s^2^(Fo^2^)+(0.0435P)^2^+2.752P] where P=(Fo^2^+2Fc^2^)/3'
_atom_sites_solution_hydrogens     geom
_atom_sites_solution_primary     direct
_atom_sites_solution_secondary     difmap
_refine_ls_shift/su_max     0.004
_refine_ls_shift/su_mean     0.000
_refine_diff_density_max     0.307
_refine_diff_density_min     -0.263
_refine_ls_extinction_method     none
_refine_ls_extinction_coef     ?
loop_
    _atom_type_symbol
    _atom_type_description
    _atom_type_scat_dispersion_real
    _atom_type_scat_dispersion_imag
    _atom_type_scat_source
    'C' 'C' 0.0033 0.0016
                         'International Tables Vol C Tables 4.2.6.8 and 6.1.1.4'
    'H' 'H' 0.0000 0.0000
                         'International Tables Vol C Tables 4.2.6.8 and 6.1.1.4'
    'N' 'N' 0.0061 0.0033
                         'International Tables Vol C Tables 4.2.6.8 and 6.1.1.4'
    'Ni' 'Ni' 0.3393 1.1124
                         'International Tables Vol C Tables 4.2.6.8 and 6.1.1.4'
    'O' 'O' 0.0106 0.0060
                         'International Tables Vol C Tables 4.2.6.8 and 6.1.1.4'
_computing_data_collection     'X-AREA (Stoe & Cie, 2002)'
_computing_cell_refinement     'X-AREA (Stoe & Cie, 2002)'
_computing_data_reduction     'X-RED32 (Stoe & Cie, 2002)'
_computing_structure_solution     'SHELXS97 (Sheldrick, 2008)'
_computing_structure_refinement     'SHELXL97 (Sheldrick, 2008)'
_computing_molecular_graphics     'ORTEP-3 for Windows (Farrugia, 1997)'
_computing_publication_material     'WinGX (Farrugia, 1999)'
loop_
    _atom_site_type_symbol
    _atom_site_label
    _atom_site_fract_x
    _atom_site_fract_y
    _atom_site_fract_z
    _atom_site_U_iso_or_equiv
    _atom_site_adp_type
    _atom_site_calc_flag
    _atom_site_refinement_flags
    _atom_site_occupancy
    _atom_site_disorder_assembly
    _atom_site_disorder_group
    C C1 0.3658(4) 0.5474(6) 0.3388(3) 0.0630(13) Uani d . 1 . .
    H H1A 0.3057 0.4882 0.3568 0.076 Uiso calc R 1 . .
    H H1B 0.4138 0.4723 0.3151 0.076 Uiso calc R 1 . .
    C C2 0.3320(5) 0.6663(8) 0.2749(3) 0.0848(18) Uani d . 1 . .
    H H2A 0.2993 0.6112 0.2303 0.127 Uiso calc R 1 . .
    H H2B 0.3915 0.7231 0.2558 0.127 Uiso calc R 1 . .
    H H2C 0.2838 0.7402 0.2979 0.127 Uiso calc R 1 . .
    C C3 0.5546(4) 0.1822(5) 0.4290(3) 0.0525(11) Uani d . 1 . .
    H H3 0.6248 0.2074 0.4330 0.063 Uiso calc R 1 . .
    C C4 0.4127(4) 0.0507(6) 0.4036(3) 0.0623(13) Uani d . 1 . .
    H H4 0.3661 -0.0284 0.3879 0.075 Uiso calc R 1 . .
    C C5 0.3897(4) 0.1970(6) 0.4334(3) 0.0563(11) Uani d . 1 . .
    H H5 0.3230 0.2356 0.4416 0.068 Uiso calc R 1 . .
    C C6 0.6557(3) 0.6330(5) 0.3827(2) 0.0448(9) Uani d . 1 . .
    C C7 0.7620(3) 0.6345(5) 0.3466(2) 0.0452(9) Uani d . 1 . .
    C C8 0.7755(4) 0.7083(5) 0.2710(3) 0.0548(11) Uani d . 1 . .
    H H8 0.7192 0.7560 0.2448 0.066 Uiso calc R 1 . .
    C C9 0.8715(4) 0.7106(6) 0.2352(3) 0.0660(13) Uani d . 1 . .
    H H9 0.8800 0.7617 0.1856 0.079 Uiso calc R 1 . .
    C C10 0.9537(4) 0.6380(7) 0.2724(3) 0.0724(15) Uani d . 1 . .
    H H10 1.0181 0.6391 0.2477 0.087 Uiso calc R 1 . .
    C C11 0.9426(4) 0.5622(6) 0.3471(3) 0.0658(13) Uani d . 1 . .
    H H11 0.9991 0.5124 0.3720 0.079 Uiso calc R 1 . .
    C C12 0.8466(3) 0.5616(5) 0.3841(2) 0.0454(9) Uani d . 1 . .
    C C13 0.8422(3) 0.4876(6) 0.4681(2) 0.0481(9) Uani d . 1 . .
    C C14 0.8461(3) 0.3113(5) 0.4742(3) 0.0463(10) Uani d . 1 . .
    C C15 0.8481(4) 0.2143(6) 0.4068(3) 0.0616(12) Uani d . 1 . .
    H H15 0.8446 0.2587 0.3551 0.074 Uiso calc R 1 . .
    C C16 0.8554(5) 0.0506(6) 0.4159(4) 0.0829(17) Uani d . 1 . .
    H H16 0.8574 -0.0150 0.3704 0.100 Uiso calc R 1 . .
    C C17 0.8597(4) -0.0149(7) 0.4934(4) 0.0815(16) Uani d . 1 . .
    H H17 0.8650 -0.1249 0.4993 0.098 Uiso calc R 1 . .
    C C18 0.8564(5) 0.0769(7) 0.5591(4) 0.0770(16) Uani d . 1 . .
    H H18 0.8585 0.0306 0.6104 0.092 Uiso calc R 1 . .
    C C19 0.8498(4) 0.2423(6) 0.5516(3) 0.0613(12) Uani d . 1 . .
    H H19 0.8479 0.3062 0.5978 0.074 Uiso calc R 1 . .
    N N1 0.4796(3) 0.2796(4) 0.44961(19) 0.0431(8) Uani d . 1 . .
    N N2 0.5184(3) 0.0434(4) 0.4016(2) 0.0601(10) Uani d . 1 . .
    H H2 0.5548 -0.0362 0.3857 0.072 Uiso calc R 1 . .
    Ni Ni1 0.5000 0.5000 0.5000 0.0385(2) Uani d S 1 . .
    O O1 0.4142(2) 0.6220(4) 0.40705(17) 0.0489(7) Uani d . 1 . .
    O O2 0.6371(2) 0.5278(3) 0.43480(16) 0.0462(7) Uani d . 1 . .
    O O3 0.5923(2) 0.7370(4) 0.35828(19) 0.0566(8) Uani d . 1 . .
    O O4 0.8429(3) 0.5724(4) 0.52801(18) 0.0585(8) Uani d . 1 . .
    H H1 0.465(4) 0.665(7) 0.395(3) 0.070 Uiso d . 1 . .
loop_
    _atom_site_aniso_label
    _atom_site_aniso_U_11
    _atom_site_aniso_U_22
    _atom_site_aniso_U_33
    _atom_site_aniso_U_12
    _atom_site_aniso_U_13
    _atom_site_aniso_U_23
    C1 0.080(3) 0.056(3) 0.052(3) -0.004(2) -0.011(2) -0.007(2)
    C2 0.106(5) 0.099(5) 0.049(3) 0.009(4) -0.017(3) 0.005(3)
    C3 0.062(3) 0.041(2) 0.054(2) -0.002(2) 0.007(2) -0.003(2)
    C4 0.071(3) 0.046(3) 0.070(3) -0.008(2) -0.009(2) -0.009(2)
    C5 0.058(3) 0.050(3) 0.061(3) -0.001(2) -0.003(2) -0.007(2)
    C6 0.053(2) 0.036(2) 0.045(2) 0.0040(19) 0.0011(18) -0.0035(18)
    C7 0.055(2) 0.040(2) 0.041(2) -0.0023(19) 0.0071(18) -0.0004(17)
    C8 0.067(3) 0.051(3) 0.047(2) -0.001(2) 0.006(2) 0.004(2)
    C9 0.075(3) 0.070(3) 0.054(3) -0.010(3) 0.017(2) 0.008(2)
    C10 0.067(3) 0.083(4) 0.068(3) -0.010(3) 0.025(3) 0.001(3)
    C11 0.056(3) 0.069(3) 0.073(3) 0.005(2) 0.014(2) 0.004(3)
    C12 0.047(2) 0.042(2) 0.047(2) -0.0058(18) 0.0040(18) -0.0009(18)
    C13 0.044(2) 0.049(2) 0.051(2) -0.001(2) 0.0021(16) -0.002(2)
    C14 0.042(2) 0.041(2) 0.056(2) -0.0002(18) 0.0046(18) 0.0022(19)
    C15 0.071(3) 0.052(3) 0.062(3) -0.003(2) 0.007(2) -0.006(2)
    C16 0.096(4) 0.045(3) 0.108(5) 0.001(3) 0.017(4) -0.020(3)
    C17 0.081(4) 0.044(3) 0.120(5) 0.000(3) 0.016(3) 0.015(3)
    C18 0.090(4) 0.059(3) 0.082(4) -0.001(3) 0.005(3) 0.022(3)
    C19 0.071(3) 0.051(3) 0.062(3) -0.004(2) 0.002(2) 0.006(2)
    N1 0.0491(19) 0.0369(18) 0.0434(17) -0.0001(16) 0.0029(15) -0.0017(14)
    N2 0.078(3) 0.042(2) 0.061(2) 0.0093(19) 0.0084(19) -0.0090(17)
    Ni1 0.0424(4) 0.0347(4) 0.0384(3) 0.0010(4) 0.0027(3) -0.0022(3)
    O1 0.0534(18) 0.0486(19) 0.0446(15) 0.0003(14) -0.0038(13) -0.0035(13)
    O2 0.0521(16) 0.0393(17) 0.0474(14) 0.0011(13) 0.0080(12) 0.0042(12)
    O3 0.0580(19) 0.0476(18) 0.0644(18) 0.0100(15) 0.0056(15) 0.0074(15)
    O4 0.078(2) 0.0487(18) 0.0485(17) 0.0015(16) -0.0019(15) -0.0077(14)
_geom_special_details
;
All e.s.d.'s (except the e.s.d. in the dihedral angle between two l.s. planes)
are estimated using the full covariance matrix. The cell e.s.d.'s are taken
into account individually in the estimation of e.s.d.'s in distances, angles
and torsion angles; correlations between e.s.d.'s in cell parameters are only
used when they are defined by crystal symmetry. An approximate (isotropic)
treatment of cell e.s.d.'s is used for estimating e.s.d.'s involving l.s.
planes.
;
loop_
    _geom_bond_atom_site_label_1
    _geom_bond_atom_site_label_2
    _geom_bond_site_symmetry_2
    _geom_bond_distance
    _geom_bond_publ_flag
    C1 O1 . 1.423(5) ?
    C1 C2 . 1.509(7) ?
    C1 H1A . 0.97 ?
    C1 H1B . 0.97 ?
    C2 H2A . 0.96 ?
    C2 H2B . 0.96 ?
    C2 H2C . 0.96 ?
    C3 N1 . 1.315(5) ?
    C3 N2 . 1.331(5) ?
    C3 H3 . 0.93 ?
    C4 C5 . 1.356(6) ?
    C4 N2 . 1.365(6) ?
    C4 H4 . 0.93 ?
    C5 N1 . 1.373(5) ?
    C5 H5 . 0.93 ?
    C6 O2 . 1.257(5) ?
    C6 O3 . 1.257(5) ?
    C6 C7 . 1.502(6) ?
    C7 C12 . 1.388(6) ?
    C7 C8 . 1.403(6) ?
    C8 C9 . 1.378(6) ?
    C8 H8 . 0.93 ?
    C9 C10 . 1.361(7) ?
    C9 H9 . 0.93 ?
    C10 C11 . 1.394(7) ?
    C10 H10 . 0.93 ?
    C11 C12 . 1.387(6) ?
    C11 H11 . 0.93 ?
    C12 C13 . 1.517(6) ?
    C13 O4 . 1.216(5) ?
    C13 C14 . 1.483(6) ?
    C14 C15 . 1.377(6) ?
    C14 C19 . 1.400(6) ?
    C15 C16 . 1.384(7) ?
    C15 H15 . 0.93 ?
    C16 C17 . 1.389(8) ?
    C16 H16 . 0.93 ?
    C17 C18 . 1.329(8) ?
    C17 H17 . 0.93 ?
    C18 C19 . 1.396(7) ?
    C18 H18 . 0.93 ?
    C19 H19 . 0.93 ?
    N1 Ni1 . 2.042(3) ?
    N2 H2 . 0.8600 ?
    Ni1 N1 3_666 2.042(3) ?
    Ni1 O2 3_666 2.094(3) ?
    Ni1 O2 . 2.094(3) ?
    Ni1 O1 3_666 2.136(3) ?
    Ni1 O1 . 2.136(3) ?
    O1 H1 . 0.78(5) ?
loop_
    _geom_angle_atom_site_label_1
    _geom_angle_atom_site_label_2
    _geom_angle_atom_site_label_3
    _geom_angle_site_symmetry_1
    _geom_angle_site_symmetry_3
    _geom_angle
    _geom_angle_publ_flag
    O1 C1 C2 . . 112.2(4) ?
    O1 C1 H1A . . 109.2 ?
    C2 C1 H1A . . 109.2 ?
    O1 C1 H1B . . 109.2 ?
    C2 C1 H1B . . 109.2 ?
    H1A C1 H1B . . 107.9 ?
    C1 C2 H2A . . 109.5 ?
    C1 C2 H2B . . 109.5 ?
    H2A C2 H2B . . 109.5 ?
    C1 C2 H2C . . 109.5 ?
    H2A C2 H2C . . 109.5 ?
    H2B C2 H2C . . 109.5 ?
    N1 C3 N2 . . 112.0(4) ?
    N1 C3 H3 . . 124.0 ?
    N2 C3 H3 . . 124.0 ?
    C5 C4 N2 . . 105.8(4) ?
    C5 C4 H4 . . 127.1 ?
    N2 C4 H4 . . 127.1 ?
    C4 C5 N1 . . 109.8(4) ?
    C4 C5 H5 . . 125.1 ?
    N1 C5 H5 . . 125.1 ?
    O2 C6 O3 . . 125.1(4) ?
    O2 C6 C7 . . 117.4(4) ?
    O3 C6 C7 . . 117.4(4) ?
    C12 C7 C8 . . 118.9(4) ?
    C12 C7 C6 . . 122.4(4) ?
    C8 C7 C6 . . 118.7(4) ?
    C9 C8 C7 . . 120.6(5) ?
    C9 C8 H8 . . 119.7 ?
    C7 C8 H8 . . 119.7 ?
    C10 C9 C8 . . 120.0(5) ?
    C10 C9 H9 . . 120.0 ?
    C8 C9 H9 . . 120.0 ?
    C9 C10 C11 . . 120.7(5) ?
    C9 C10 H10 . . 119.6 ?
    C11 C10 H10 . . 119.6 ?
    C12 C11 C10 . . 119.6(5) ?
    C12 C11 H11 . . 120.2 ?
    C10 C11 H11 . . 120.2 ?
    C11 C12 C7 . . 120.2(4) ?
    C11 C12 C13 . . 116.6(4) ?
    C7 C12 C13 . . 123.1(4) ?
    O4 C13 C14 . . 121.9(4) ?
    O4 C13 C12 . . 120.0(4) ?
    C14 C13 C12 . . 117.9(4) ?
    C15 C14 C19 . . 119.2(4) ?
    C15 C14 C13 . . 122.4(4) ?
    C19 C14 C13 . . 118.4(4) ?
    C14 C15 C16 . . 120.1(5) ?
    C14 C15 H15 . . 119.9 ?
    C16 C15 H15 . . 119.9 ?
    C15 C16 C17 . . 119.6(6) ?
    C15 C16 H16 . . 120.2 ?
    C17 C16 H16 . . 120.2 ?
    C18 C17 C16 . . 121.1(6) ?
    C18 C17 H17 . . 119.5 ?
    C16 C17 H17 . . 119.5 ?
    C17 C18 C19 . . 120.5(6) ?
    C17 C18 H18 . . 119.8 ?
    C19 C18 H18 . . 119.8 ?
    C18 C19 C14 . . 119.5(5) ?
    C18 C19 H19 . . 120.2 ?
    C14 C19 H19 . . 120.2 ?
    C3 N1 C5 . . 105.0(4) ?
    C3 N1 Ni1 . . 125.2(3) ?
    C5 N1 Ni1 . . 129.8(3) ?
    C3 N2 C4 . . 107.4(4) ?
    C3 N2 H2 . . 126.3 ?
    C4 N2 H2 . . 126.3 ?
    N1 Ni1 N1 3_666 . 180.0 ?
    N1 Ni1 O2 3_666 3_666 89.87(12) ?
    N1 Ni1 O2 . 3_666 90.13(12) ?
    N1 Ni1 O2 3_666 . 90.13(12) ?
    N1 Ni1 O2 . . 89.87(12) ?
    O2 Ni1 O2 3_666 . 180.0 ?
    N1 Ni1 O1 3_666 3_666 94.64(12) ?
    N1 Ni1 O1 . 3_666 85.36(12) ?
    O2 Ni1 O1 3_666 3_666 90.65(11) ?
    O2 Ni1 O1 . 3_666 89.35(11) ?
    N1 Ni1 O1 3_666 . 85.36(12) ?
    N1 Ni1 O1 . . 94.64(12) ?
    O2 Ni1 O1 3_666 . 89.35(11) ?
    O2 Ni1 O1 . . 90.65(11) ?
    O1 Ni1 O1 3_666 . 180.0 ?
    C1 O1 Ni1 . . 124.9(3) ?
    C1 O1 H1 . . 112(4) ?
    Ni1 O1 H1 . . 88(4) ?
    C6 O2 Ni1 . . 126.8(3) ?
loop_
    _geom_torsion_atom_site_label_1
    _geom_torsion_atom_site_label_2
    _geom_torsion_atom_site_label_3
    _geom_torsion_atom_site_label_4
    _geom_torsion_site_symmetry_1
    _geom_torsion_site_symmetry_2
    _geom_torsion_site_symmetry_3
    _geom_torsion_site_symmetry_4
    _geom_torsion
    _geom_torsion_publ_flag
    N2 C4 C5 N1 . . . . 0.0(5) ?
    O2 C6 C7 C12 . . . . -20.1(6) ?
    O3 C6 C7 C12 . . . . 160.0(4) ?
    O2 C6 C7 C8 . . . . 158.0(4) ?
    O3 C6 C7 C8 . . . . -21.9(6) ?
    C12 C7 C8 C9 . . . . -1.1(7) ?
    C6 C7 C8 C9 . . . . -179.2(4) ?
    C7 C8 C9 C10 . . . . 1.4(8) ?
    C8 C9 C10 C11 . . . . -0.7(8) ?
    C9 C10 C11 C12 . . . . -0.4(8) ?
    C10 C11 C12 C7 . . . . 0.7(7) ?
    C10 C11 C12 C13 . . . . -175.6(5) ?
    C8 C7 C12 C11 . . . . 0.0(6) ?
    C6 C7 C12 C11 . . . . 178.1(4) ?
    C8 C7 C12 C13 . . . . 176.1(4) ?
    C6 C7 C12 C13 . . . . -5.9(6) ?
    C11 C12 C13 O4 . . . . 100.0(5) ?
    C7 C12 C13 O4 . . . . -76.2(5) ?
    C11 C12 C13 C14 . . . . -74.9(5) ?
    C7 C12 C13 C14 . . . . 108.9(5) ?
    O4 C13 C14 C15 . . . . -178.2(4) ?
    C12 C13 C14 C15 . . . . -3.4(6) ?
    O4 C13 C14 C19 . . . . 0.6(6) ?
    C12 C13 C14 C19 . . . . 175.4(4) ?
    C19 C14 C15 C16 . . . . -1.0(7) ?
    C13 C14 C15 C16 . . . . 177.8(5) ?
    C14 C15 C16 C17 . . . . 0.6(9) ?
    C15 C16 C17 C18 . . . . 0.4(9) ?
    C16 C17 C18 C19 . . . . -0.8(9) ?
    C17 C18 C19 C14 . . . . 0.4(8) ?
    C15 C14 C19 C18 . . . . 0.6(7) ?
    C13 C14 C19 C18 . . . . -178.3(4) ?
    N2 C3 N1 C5 . . . . -0.6(5) ?
    N2 C3 N1 Ni1 . . . . 176.6(3) ?
    C4 C5 N1 C3 . . . . 0.3(5) ?
    C4 C5 N1 Ni1 . . . . -176.7(3) ?
    N1 C3 N2 C4 . . . . 0.7(5) ?
    C5 C4 N2 C3 . . . . -0.4(5) ?
    C3 N1 Ni1 O2 . . . 3_666 -147.8(3) ?
    C5 N1 Ni1 O2 . . . 3_666 28.7(4) ?
    C3 N1 Ni1 O2 . . . . 32.2(3) ?
    C5 N1 Ni1 O2 . . . . -151.3(4) ?
    C3 N1 Ni1 O1 . . . 3_666 -57.2(3) ?
    C5 N1 Ni1 O1 . . . 3_666 119.3(4) ?
    C3 N1 Ni1 O1 . . . . 122.8(3) ?
    C5 N1 Ni1 O1 . . . . -60.7(4) ?
    C2 C1 O1 Ni1 . . . . -167.2(3) ?
    N1 Ni1 O1 C1 3_666 . . . -179.8(4) ?
    N1 Ni1 O1 C1 . . . . 0.2(4) ?
    O2 Ni1 O1 C1 3_666 . . . -89.8(3) ?
    O2 Ni1 O1 C1 . . . . 90.2(3) ?
    O3 C6 O2 Ni1 . . . . -3.1(6) ?
    C7 C6 O2 Ni1 . . . . 177.0(2) ?
    N1 Ni1 O2 C6 3_666 . . . -61.3(3) ?
    N1 Ni1 O2 C6 . . . . 118.7(3) ?
    O1 Ni1 O2 C6 3_666 . . . -155.9(3) ?
    O1 Ni1 O2 C6 . . . . 24.1(3) ?
loop_
    _geom_hbond_atom_site_label_D
    _geom_hbond_atom_site_label_H
    _geom_hbond_atom_site_label_A
    _geom_hbond_site_symmetry_A
    _geom_hbond_distance_DH
    _geom_hbond_distance_HA
    _geom_hbond_distance_DA
    _geom_hbond_angle_DHA
    O1 H1 O3 . 0.78(5) 1.86(5) 2.627(4) 170(6)
    N2 H2 O3 1_545 0.86 2.02 2.837(5) 159
