# Supplementary material for: trans-Bis(2-benzoyl­benzoato-κO 1)bis­(ethanol-κO)bis­(1H-imidazole-κN 3)nickel(II)
Source: Acta Crystallogr Sect E Struct Rep Online. 2009 Jul 11;65(Pt 8):m907–8. doi: 10.1107/S160053680902621X (PMC2977203; doi:10.1107/S160053680902621X)
Supplement: Supplementary file 2 [file e-65-0m907-Isup2.hkl]

#
# h,k,l, Fc-squared, Fo-squared, sigma(Fo-squared) and status flag
#
data_I
_shelx_title ' zerrin18 in P 21/c'
_shelx_refln_list_code          4
_shelx_F_calc_maximum      186.48
_exptl_crystal_F_000       772.00
_reflns_d_resolution_high  0.7829
 
loop_
 _symmetry_equiv_pos_as_xyz
 'x, y, z'
 '-x, y+1/2, -z+1/2'
 '-x, -y, -z'
 'x, -y-1/2, z-1/2'
 
_cell_length_a    12.8914
_cell_length_b     8.3908
_cell_length_c    16.4590
_cell_angle_alpha  90.000
_cell_angle_beta   90.832
_cell_angle_gamma  90.000
 
_shelx_F_squared_multiplier     1.000
 
loop_
 _refln_index_h
 _refln_index_k
 _refln_index_l
 _refln_F_squared_calc
 _refln_F_squared_meas
 _refln_F_squared_sigma
 _refln_observed_status
   1   0   0     8620.52     8838.58    105.82 o
   2   0   0     3314.12     3359.36     50.29 o
   3   0   0    30710.08    30319.58    102.69 o
   4   0   0    15930.68    15805.67    229.77 o
   5   0   0       40.85       70.67     15.61 o
   6   0   0     8204.83     8346.32     33.68 o
   7   0   0      209.77      164.01     16.26 o
   8   0   0     3217.23     3292.96     23.49 o
   9   0   0     3106.59     3176.17     53.37 o
  10   0   0      401.84      469.63     19.44 o
  11   0   0     2111.66     2112.50     21.65 o
  12   0   0      574.98      563.73     17.06 o
  13   0   0        1.29       -6.30     24.42 o
  14   0   0      370.94      334.90     22.50 o
  15   0   0       77.20      103.69     19.12 o
  16   0   0        8.74       12.63     21.01 o
   1   1   0      478.18      561.83     27.22 o
   2   1   0      877.39      909.28     20.02 o
   3   1   0        4.23       14.98     12.81 o
   4   1   0      424.90      362.82     13.28 o
   5   1   0     1782.50     1856.78     15.56 o
   6   1   0     1547.10     1540.50     15.41 o
   7   1   0      565.93      561.16     11.92 o
   8   1   0      228.10      227.51     11.28 o
   9   1   0        3.16       11.03     11.14 o
  10   1   0        1.93       12.91     11.30 o
  11   1   0      170.67      174.90     16.69 o
  12   1   0       46.20       54.24     11.46 o
  13   1   0       21.11       24.91     12.47 o
  14   1   0       57.98       62.36     13.85 o
  15   1   0        2.96       16.84     13.95 o
  16   1   0       13.14       19.44     14.13 o
   0   2   0     3013.52     2811.82     36.23 o
   1   2   0      246.88      224.85     16.97 o
   2   2   0     2474.60     2201.22     54.12 o
   3   2   0     1453.42     1356.90     19.01 o
   4   2   0       80.23       79.24     12.76 o
   5   2   0     1622.11     1520.10     19.34 o
   6   2   0     3836.17     3877.63     18.78 o
   7   2   0     1233.47     1175.94     13.98 o
   8   2   0      880.18      883.44     15.02 o
   9   2   0     1026.26     1098.42     13.63 o
  10   2   0       23.26       33.98     11.31 o
  11   2   0       47.82       54.56     12.12 o
  12   2   0      157.07      179.11     12.65 o
  13   2   0      138.84      154.06     13.85 o
  14   2   0      206.16      211.19     14.36 o
  15   2   0      120.92      122.10     14.95 o
  16   2   0       53.81       53.69     15.29 o
   1   3   0      310.36      348.63     15.05 o
   2   3   0     3348.80     3579.24     35.62 o
   3   3   0      181.63      164.52     14.49 o
   4   3   0      272.64      298.43     13.80 o
   5   3   0      747.69      721.13     15.51 o
   6   3   0       70.12       70.45     11.71 o
   7   3   0      510.43      487.36     13.23 o
   8   3   0      133.08      127.26     11.40 o
   9   3   0      111.09      108.77     12.59 o
  10   3   0       14.26       18.74     11.83 o
  11   3   0      423.69      432.43     13.22 o
  12   3   0        6.10        0.87     13.45 o
  13   3   0       40.72       65.85     13.00 o
  14   3   0       51.66       51.23     14.20 o
  15   3   0        0.31        1.08     14.21 o
   0   4   0     8326.43     8351.65    116.79 o
   1   4   0     1996.53     1888.54     18.17 o
   2   4   0     1514.71     1439.50     17.49 o
   3   4   0     5421.56     5368.44     55.66 o
   4   4   0        3.05       17.07     13.69 o
   5   4   0      931.04      890.97     14.62 o
   6   4   0     2219.11     2289.63     23.17 o
   7   4   0      181.02      157.93     12.39 o
   8   4   0     1430.04     1452.63     17.49 o
   9   4   0     1014.67     1077.05     16.86 o
  10   4   0      224.87      241.56     14.07 o
  11   4   0      163.18      165.07     14.35 o
  12   4   0       64.32       61.29     14.50 o
  13   4   0        4.39       15.65     14.76 o
  14   4   0      123.76      121.26     15.76 o
  15   4   0       34.70       49.25     15.32 o
   1   5   0      121.58      120.49     13.70 o
   2   5   0      614.07      611.87     15.12 o
   3   5   0      805.57      864.41     17.03 o
   4   5   0      286.71      314.65     17.42 o
   5   5   0       45.46       34.32     14.35 o
   6   5   0        0.04       13.21     12.92 o
   7   5   0       18.38       16.05     14.33 o
   8   5   0      137.45      138.08     13.36 o
   9   5   0      166.00      161.66     14.54 o
  10   5   0        2.23       19.15     14.49 o
  11   5   0        0.27        0.85     14.65 o
  12   5   0        3.83       16.63     14.09 o
  13   5   0        0.84       20.37     14.98 o
  14   5   0        4.86       10.19     15.46 o
   0   6   0      250.16      260.23     21.02 o
   1   6   0      905.57      888.16     16.07 o
   2   6   0      403.73      359.81     15.17 o
   3   6   0       52.43       65.93     15.28 o
   4   6   0      726.72      693.75     21.50 o
   5   6   0      503.35      456.90     23.13 o
   6   6   0      328.38      366.31     24.36 o
   7   6   0      592.94      632.38     18.24 o
   8   6   0      194.20      218.16     17.34 o
   9   6   0       15.62       29.38     14.52 o
  10   6   0       53.47       54.02     16.64 o
  11   6   0       16.87        4.72     16.71 o
  12   6   0       34.78       28.76     14.75 o
  13   6   0       48.83       53.34     18.13 o
   1   7   0        0.64        5.88     14.34 o
   2   7   0        0.16        2.03     15.38 o
   3   7   0        7.33        4.47     18.10 o
   4   7   0        7.07        5.21     17.92 o
   5   7   0       10.42        1.36     25.53 o
   6   7   0       41.00       47.84     17.38 o
   7   7   0       70.52       87.73     17.81 o
   8   7   0       18.13       46.08     18.22 o
   9   7   0       17.13       15.62     14.36 o
  10   7   0        2.22       18.70     17.63 o
  11   7   0        0.57       14.67     17.91 o
  12   7   0        0.56       -2.62     33.40 o
   0   8   0       47.17       78.79     22.58 o
   1   8   0      344.24      358.25     19.92 o
   2   8   0      128.67      130.96     17.13 o
   3   8   0        5.09       10.29     17.55 o
   4   8   0      302.40      298.63     48.15 o
   5   8   0      100.19       90.92     19.74 o
   6   8   0       35.25       61.02     19.73 o
   7   8   0      200.58      194.92     19.60 o
   8   8   0       96.91       78.75     19.60 o
   9   8   0       23.61       26.38     17.72 o
  10   8   0      106.72       78.23     19.25 o
   1   9   0       21.24       31.44     17.38 o
   2   9   0       35.74       37.41     18.54 o
   3   9   0        3.13        7.56     21.75 o
   4   9   0        8.64       15.78     20.81 o
   5   9   0        0.37        3.92     19.77 o
   6   9   0        0.87      -11.07     19.81 o
   7   9   0        0.05       -2.12     22.16 o
   8   9   0       10.46       30.22     21.19 o
   0  10   0       12.77       15.46     29.07 o
   1  10   0       32.32       31.92     20.32 o
   2  10   0       49.00       33.53     26.92 o
   3  10   0      121.60      137.92     24.69 o
   4  10   0       76.65       58.13     24.73 o
   5  10   0       51.16       45.88     23.42 o
 -16   1   1        2.46       26.94     15.05 o
 -15   1   1      168.64      190.78     14.89 o
 -14   1   1      156.26      167.27     12.81 o
 -13   1   1      138.82      178.40     14.90 o
 -12   1   1      287.29      302.82     12.15 o
 -11   1   1      308.23      285.81     11.90 o
 -10   1   1       56.96       47.87     10.80 o
  -9   1   1      766.38      773.91     12.16 o
  -8   1   1      738.35      681.70     11.45 o
  -7   1   1     2394.39     2252.59     14.54 o
  -6   1   1     5498.59     5183.04     34.77 o
  -5   1   1       11.91       28.59     10.26 o
  -4   1   1     1268.03     1105.19     14.40 o
  -3   1   1        4.36       14.37     13.89 o
  -2   1   1     3053.89     2795.05     49.44 o
  -1   1   1      500.66      718.57     20.77 o
   0   1   1    10311.46    11185.60     95.15 o
   1   1   1     4624.53     4641.36     51.91 o
   2   1   1      777.22      791.78     18.09 o
   3   1   1       46.54       50.46     14.75 o
   4   1   1       11.27       58.07     12.33 o
   5   1   1      249.77      266.30     11.87 o
   6   1   1      776.26      979.45     14.36 o
   7   1   1     1717.63     1655.82     31.23 o
   8   1   1      323.43      305.44     11.75 o
   9   1   1     1491.61     1314.16     13.88 o
  10   1   1        8.31       10.56     11.50 o
  11   1   1       16.08       18.09     11.88 o
  12   1   1      546.00      539.68     17.97 o
  13   1   1       30.83       45.67     12.68 o
  14   1   1      141.57      149.89     14.33 o
  15   1   1      145.00      150.47     14.42 o
  16   1   1       14.37        9.83     15.45 o
 -16   2   1        0.00        6.03     15.81 o
 -15   2   1        0.55       28.25     14.74 o
 -14   2   1        0.49       11.73     13.95 o
 -13   2   1        2.80       -3.46     12.86 o
 -12   2   1        9.35        9.24     11.00 o
 -11   2   1       15.06       42.09     12.02 o
 -10   2   1       25.30       54.93     12.58 o
  -9   2   1      435.27      473.98     12.80 o
  -8   2   1      147.05      170.99     11.32 o
  -7   2   1     1008.38     1133.02     13.82 o
  -6   2   1       13.14       51.55     11.55 o
  -5   2   1      801.50      803.76     15.60 o
  -4   2   1      183.16      175.53     11.41 o
  -3   2   1     1131.50     1101.41     26.19 o
  -2   2   1     1679.99     1780.00     19.99 o
  -1   2   1     3383.66     3242.38     58.38 o
   0   2   1    21821.53    22337.12    235.46 o
   1   2   1      615.01      807.74     22.45 o
   2   2   1     2558.91     2656.03     26.72 o
   3   2   1      378.90      373.02     15.75 o
   4   2   1      147.97      122.53     13.27 o
   5   2   1       11.32       72.31     12.49 o
   6   2   1      421.91      453.69     11.97 o
   7   2   1      224.36      273.11     12.49 o
   8   2   1      179.65      192.51     10.90 o
   9   2   1      587.32      624.77     13.15 o
  10   2   1      202.66      221.27     12.96 o
  11   2   1      255.43      281.56     13.44 o
  12   2   1        0.36       -6.40     12.31 o
  13   2   1       24.32       28.16     13.35 o
  14   2   1        5.32       10.04     13.87 o
  15   2   1        0.01       18.47     13.68 o
  16   2   1        3.68       22.68     15.68 o
 -15   3   1       70.75       80.34     13.23 o
 -14   3   1       72.42       75.86     14.84 o
 -13   3   1       28.14       34.56     12.81 o
 -12   3   1       62.64       69.59     13.58 o
 -11   3   1       20.50       27.48     12.26 o
 -10   3   1       61.02       84.00     11.97 o
  -9   3   1      982.13      945.28     16.62 o
  -8   3   1      704.81      663.58     13.28 o
  -7   3   1      567.28      541.42     15.28 o
  -6   3   1      517.77      585.29     15.17 o
  -5   3   1      719.41      670.88     13.79 o
  -4   3   1      190.70      140.80     12.11 o
  -3   3   1       11.11       50.36     12.76 o
  -2   3   1      126.96      194.18     13.46 o
  -1   3   1     2393.43     2246.28     19.57 o
   0   3   1      606.07      608.39     15.99 o
   1   3   1      402.81      469.05     15.57 o
   2   3   1     2480.79     2360.03     23.72 o
   3   3   1      495.41      444.72     20.61 o
   4   3   1      331.82      240.14     14.45 o
   5   3   1       98.40       99.89     12.07 o
   6   3   1     1730.52     1687.79     14.61 o
   7   3   1     1601.90     1533.03     15.57 o
   8   3   1      270.82      310.48     11.76 o
   9   3   1      285.87      325.71     12.64 o
  10   3   1      236.38      216.03     12.38 o
  11   3   1        4.27       16.10     12.96 o
  12   3   1        5.80       18.84     12.95 o
  13   3   1       30.40       36.86     13.15 o
  14   3   1       53.99       69.96     14.32 o
  15   3   1      110.66      112.38     14.01 o
 -15   4   1        2.87       21.55     18.22 o
 -14   4   1        1.77       22.94     17.21 o
 -13   4   1        3.14       17.28     16.12 o
 -12   4   1       50.43       47.39     14.26 o
 -11   4   1       43.58       63.67     13.97 o
 -10   4   1       47.00       45.40     15.27 o
  -9   4   1      539.31      514.07     18.25 o
  -8   4   1      121.33      156.00     18.62 o
  -7   4   1      128.77      128.30     12.18 o
  -6   4   1       29.90       42.12     12.38 o
  -5   4   1      949.29      967.86     14.16 o
  -4   4   1        0.17        8.12     12.67 o
  -3   4   1        9.26       14.86     14.69 o
  -2   4   1      333.01      490.43     13.95 o
  -1   4   1     1218.75     1206.86     15.71 o
   0   4   1       70.01       98.12     13.55 o
   1   4   1      541.99      586.63     15.32 o
   2   4   1     3020.89     3011.44     22.97 o
   3   4   1       58.73       66.14     15.60 o
   4   4   1        2.16       18.04     15.41 o
   5   4   1     1554.59     1707.46     38.91 o
   6   4   1       73.08       92.97     12.73 o
   7   4   1        1.71       21.32     12.16 o
   8   4   1      178.67      186.54     13.71 o
   9   4   1        0.16       38.52     13.11 o
  10   4   1       84.01       95.26     13.58 o
  11   4   1        0.04       25.48     12.47 o
  12   4   1       31.36       33.23     14.10 o
  13   4   1        3.26       14.63     14.40 o
  14   4   1       23.17       23.55     15.32 o
  15   4   1        0.45       11.99     15.41 o
 -14   5   1       51.12       57.35     15.58 o
 -13   5   1       51.01       50.94     14.87 o
 -12   5   1       81.20       66.37     14.14 o
 -11   5   1       26.72       31.89     13.54 o
 -10   5   1      273.80      277.31     14.56 o
  -9   5   1      486.99      480.35     15.21 o
  -8   5   1      544.91      562.73     13.15 o
  -7   5   1     1571.38     1538.21     16.75 o
  -6   5   1     1263.86     1322.29     15.60 o
  -5   5   1     1121.90     1091.50     16.18 o
  -4   5   1      640.70      656.47     14.79 o
  -3   5   1      542.10      592.94     14.60 o
  -2   5   1      605.34      588.22     14.68 o
  -1   5   1      511.29      542.56     14.70 o
   0   5   1      272.97      284.59     14.31 o
   1   5   1     1157.39     1110.29     17.11 o
   2   5   1      914.78      930.38     16.17 o
   3   5   1      893.63      854.28     18.04 o
   4   5   1     1875.28     1817.19     20.22 o
   5   5   1      858.59      822.43     17.98 o
   6   5   1      802.89      806.63     17.71 o
   7   5   1      242.76      300.67     42.88 o
   8   5   1      287.91      325.19     14.44 o
   9   5   1      156.78      161.57     12.95 o
  10   5   1       81.87      100.14     13.83 o
  11   5   1      103.93       98.53     15.22 o
  12   5   1      105.65       86.49     14.72 o
  13   5   1       36.04       26.28     16.11 o
  14   5   1       56.69       20.26     17.37 o
 -13   6   1        6.12       11.93     16.34 o
 -12   6   1        0.38       18.46     15.49 o
 -11   6   1        5.75       15.46     16.09 o
 -10   6   1       18.60       27.51     14.36 o
  -9   6   1       43.81       42.65     14.03 o
  -8   6   1       31.71       37.07     13.92 o
  -7   6   1       45.72       51.33     15.13 o
  -6   6   1      123.47      127.81     15.27 o
  -5   6   1        0.63        5.39     15.78 o
  -4   6   1        0.07       37.15     14.89 o
  -3   6   1      541.42      564.05     15.45 o
  -2   6   1        0.00       10.24     14.05 o
  -1   6   1      100.24       83.54     13.47 o
   0   6   1      319.85      336.83     15.01 o
   1   6   1       18.22       32.42     13.51 o
   2   6   1        8.55       25.40     14.47 o
   3   6   1       32.47       49.63     16.09 o
   4   6   1      571.38      552.30     18.92 o
   5   6   1       39.15       63.64     16.28 o
   6   6   1       74.37       64.70     32.06 o
   7   6   1       71.90       56.29     15.11 o
   8   6   1       15.93       15.00     17.81 o
   9   6   1        2.95        4.55     14.56 o
  10   6   1       13.37       32.15     16.58 o
  11   6   1        1.80       33.21     17.20 o
  12   6   1       25.38       31.48     15.28 o
  13   6   1        3.27       16.96     16.99 o
 -12   7   1       84.82       63.82     21.43 o
 -11   7   1       74.08       77.14     20.54 o
 -10   7   1       19.20       28.95     15.98 o
  -9   7   1        1.62       20.31     16.45 o
  -8   7   1       57.39       66.62     18.36 o
  -7   7   1       55.08       87.90     18.05 o
  -6   7   1      116.53      146.17     33.01 o
  -5   7   1      112.75      117.50     19.89 o
  -4   7   1      218.46      227.73     16.61 o
  -3   7   1      189.98      209.47     16.53 o
  -2   7   1      151.00      154.62     14.64 o
  -1   7   1      700.93      782.78     18.10 o
   0   7   1      670.35      722.66     16.41 o
   1   7   1      522.35      580.75     16.08 o
   2   7   1      249.45      263.99     17.05 o
   3   7   1       15.04       28.32     16.82 o
   4   7   1       18.21       18.10     18.19 o
   5   7   1       64.61       59.79     16.93 o
   6   7   1       84.69       85.41     17.48 o
   7   7   1      300.85      283.80     16.74 o
   8   7   1      375.85      322.69     22.35 o
   9   7   1      186.39      202.24     19.06 o
  10   7   1      139.93      136.03     18.23 o
  11   7   1       48.89       56.67     20.38 o
  12   7   1       25.17       31.88     18.89 o
 -10   8   1        2.41       21.70     18.90 o
  -9   8   1        0.50        8.25     17.15 o
  -8   8   1       52.10       40.49     19.67 o
  -7   8   1        3.69       20.89     18.94 o
  -6   8   1        6.12        9.08     18.93 o
  -5   8   1       33.21       28.70     18.56 o
  -4   8   1       41.97       50.23     19.39 o
  -3   8   1       31.80       33.48     17.55 o
  -2   8   1      193.11      176.46     16.64 o
  -1   8   1        4.35       12.23     15.36 o
   0   8   1       23.57       28.08     16.18 o
   1   8   1       65.28       85.23     16.17 o
   2   8   1       53.98       66.32     17.67 o
   3   8   1        1.46        6.82     17.72 o
   4   8   1       75.81       87.08     17.94 o
   5   8   1        3.62       20.94     17.87 o
   6   8   1      120.82      149.22     18.78 o
   7   8   1       56.89       44.68     17.39 o
   8   8   1       21.05       35.00     19.52 o
   9   8   1        0.62      -10.54     20.14 o
  10   8   1        6.62       -2.37     19.25 o
  -8   9   1       11.42       -1.87     21.44 o
  -7   9   1       95.25       70.65     21.15 o
  -6   9   1       29.77       28.19     20.10 o
  -5   9   1       94.58       92.02     21.27 o
  -4   9   1      212.26      206.23     23.27 o
  -3   9   1      178.72      186.42     24.29 o
  -2   9   1      282.85      298.27     18.38 o
  -1   9   1      417.47      428.05     26.70 o
   0   9   1      313.91      347.33     20.83 o
   1   9   1      756.83      773.74     31.44 o
   2   9   1      444.07      390.22     32.79 o
   3   9   1      118.69      119.72     20.89 o
   4   9   1      240.72      206.55     20.16 o
   5   9   1       58.22       39.73     20.18 o
   6   9   1       16.46       42.96     20.20 o
   7   9   1       63.76       35.10     20.89 o
   8   9   1       92.43       67.44     21.30 o
  -5  10   1        7.79       21.44     23.29 o
  -4  10   1       24.71       17.89     24.29 o
  -3  10   1        8.51       27.97     24.16 o
  -2  10   1       16.04       27.16     22.30 o
  -1  10   1        5.12       14.68     20.79 o
   0  10   1       34.55       49.20     21.08 o
   1  10   1        1.09       -1.02     22.29 o
   2  10   1       72.44       78.78     24.04 o
   3  10   1        0.03       -0.70     24.19 o
   4  10   1        3.26       19.80     24.63 o
   5  10   1        6.71       22.91     23.24 o
 -16   0   2        0.49       31.65     19.82 o
 -15   0   2       60.66       45.72     18.32 o
 -14   0   2      373.22      360.11     17.65 o
 -13   0   2       27.01       18.50     17.86 o
 -12   0   2      354.54      366.43     18.39 o
 -11   0   2      832.13      783.83     18.46 o
 -10   0   2        2.11       13.77     16.05 o
  -9   0   2      762.09      892.95     26.28 o
  -8   0   2     1164.17     1115.01     35.36 o
  -7   0   2     1078.63     1197.92     19.07 o
  -6   0   2    10433.81    10182.21    100.19 o
  -5   0   2      833.89      880.09     22.79 o
  -4   0   2     1749.23     1712.75     23.49 o
  -3   0   2    34773.20    32710.91   1396.88 o
  -2   0   2    14874.75    12955.91    281.27 o
  -1   0   2      454.34     1096.90     35.27 o
   0   0   2    30311.76    31756.67    381.98 o
   1   0   2    17199.95    16285.86     87.53 o
   2   0   2      172.63      785.47     24.77 o
   3   0   2    31049.61    30315.72     73.47 o
   4   0   2     1930.59     2060.58     24.02 o
   5   0   2      981.71      925.08     22.48 o
   6   0   2     7085.55     7428.81     32.06 o
   7   0   2       41.99       93.66     15.73 o
   8   0   2     2359.62     2287.44     72.21 o
   9   0   2     4800.02     4963.41     75.28 o
  10   0   2       36.82       37.90     16.02 o
  11   0   2        1.96       45.89     16.60 o
  12   0   2      611.05      650.02     26.65 o
  13   0   2       17.92       39.55     17.77 o
  14   0   2       97.75      103.93     19.27 o
  15   0   2      102.94       95.79     20.14 o
  16   0   2        2.67       14.89     20.78 o
 -16   1   2        2.59       20.38     16.65 o
 -15   1   2        1.95       26.53     14.08 o
 -14   1   2       20.97       43.93     12.62 o
 -13   1   2      134.53      159.85     12.35 o
 -12   1   2        7.19        6.06     11.16 o
 -11   1   2      342.31      326.58     12.77 o
 -10   1   2      156.19      165.52     11.35 o
  -9   1   2       71.82       64.50     10.88 o
  -8   1   2      188.67      217.19     10.62 o
  -7   1   2      113.02      141.05     10.91 o
  -6   1   2     1100.38     1099.20     12.47 o
  -5   1   2     1296.95     1311.21     17.65 o
  -4   1   2     2127.54     1962.34     24.38 o
  -3   1   2     3834.66     3574.62     37.95 o
  -2   1   2     3635.88     3985.25     42.42 o
  -1   1   2     2256.13     2238.26     22.21 o
   0   1   2     1505.90     1681.72     25.52 o
   1   1   2     2591.93     2593.89     38.17 o
   2   1   2    12536.28    11852.50    220.85 o
   3   1   2     1153.97     1399.48     17.51 o
   4   1   2      254.42      326.77     12.02 o
   5   1   2      450.65      543.48     12.63 o
   6   1   2      263.43      351.84     11.57 o
   7   1   2        7.65       13.35     11.64 o
   8   1   2      415.35      427.76     11.64 o
   9   1   2        0.31       15.73     11.64 o
  10   1   2      182.52      175.68     11.82 o
  11   1   2        0.17       22.06     11.80 o
  12   1   2      119.16      122.27     12.42 o
  13   1   2        2.18        0.13     12.77 o
  14   1   2        2.15       10.63     13.31 o
  15   1   2        0.93        7.69     14.25 o
  16   1   2        4.58        9.30     15.09 o
 -16   2   2       19.49        9.71     15.83 o
 -15   2   2       61.60       58.17     14.36 o
 -14   2   2      147.71      148.44     13.86 o
 -13   2   2      189.78      196.67     13.79 o
 -12   2   2       63.77       87.46     13.39 o
 -11   2   2      291.05      337.03     12.20 o
 -10   2   2        4.03       44.08     11.64 o
  -9   2   2        9.30       78.69     11.93 o
  -8   2   2      463.42      553.21     12.44 o
  -7   2   2        3.61       99.38     11.29 o
  -6   2   2      891.50      904.65     13.08 o
  -5   2   2     1693.72     1642.47     40.11 o
  -4   2   2      692.02      619.18     16.03 o
  -3   2   2     3870.53     3625.01     26.46 o
  -2   2   2     1817.54     1763.30     18.40 o
  -1   2   2      140.32      136.64     14.63 o
   0   2   2    12576.60    12641.13    140.85 o
   1   2   2      128.04      171.07     16.32 o
   2   2   2     1120.37     1232.65     24.96 o
   3   2   2     2900.74     2717.19     21.29 o
   4   2   2      203.13      264.94     12.30 o
   5   2   2      393.17      346.24     13.08 o
   6   2   2     2296.36     2269.64     16.81 o
   7   2   2     1463.84     1424.09     20.89 o
   8   2   2     2125.16     2006.40     15.45 o
   9   2   2     1298.94     1318.92     21.65 o
  10   2   2      658.61      639.76     13.63 o
  11   2   2      534.29      519.66     14.53 o
  12   2   2      293.97      291.32     13.47 o
  13   2   2       88.70       86.85     13.06 o
  14   2   2      126.22      143.14     14.25 o
  15   2   2       73.88       72.91     15.08 o
  16   2   2       31.61       17.86     15.96 o
 -15   3   2       13.99       24.23     14.22 o
 -14   3   2        3.44        5.64     13.96 o
 -13   3   2       31.68       34.51     13.64 o
 -12   3   2        9.39        7.97     12.27 o
 -11   3   2       77.84       90.03     12.63 o
 -10   3   2      332.69      362.58     11.40 o
  -9   3   2       31.28       35.20     12.32 o
  -8   3   2       12.08       12.88     12.09 o
  -7   3   2       61.92       54.40     12.84 o
  -6   3   2      210.71      192.89     10.82 o
  -5   3   2     1062.40     1111.34     12.80 o
  -4   3   2        0.41       57.31     11.14 o
  -3   3   2      282.50      238.67     14.76 o
  -2   3   2      911.70      988.77     14.87 o
  -1   3   2      751.44      804.03     15.06 o
   0   3   2     2152.65     2270.30     20.16 o
   1   3   2     2431.54     2601.31     21.27 o
   2   3   2      305.58      360.71     17.23 o
   3   3   2      127.88      157.76     16.94 o
   4   3   2      960.58      950.61     16.47 o
   5   3   2     1345.44     1447.08     16.29 o
   6   3   2       59.53       59.40     12.70 o
   7   3   2      243.67      249.90     12.98 o
   8   3   2      140.40      136.44     12.45 o
   9   3   2       17.09       16.69     12.63 o
  10   3   2      136.50      192.44     15.66 o
  11   3   2       16.00       25.94     12.53 o
  12   3   2        0.83       10.90     12.72 o
  13   3   2        5.11        8.33     14.05 o
  14   3   2       49.68       64.02     14.43 o
  15   3   2        0.02       10.76     14.19 o
 -15   4   2       27.84       32.66     15.98 o
 -14   4   2       46.15       52.39     15.85 o
 -13   4   2       27.01       43.12     16.23 o
 -12   4   2       69.43       70.66     13.47 o
 -11   4   2      164.32      153.47     13.47 o
 -10   4   2       24.15       28.21     12.59 o
  -9   4   2     1222.66     1126.73     30.36 o
  -8   4   2     1809.71     1768.66     36.92 o
  -7   4   2     1135.81     1148.30     13.52 o
  -6   4   2     2187.95     2183.78     15.17 o
  -5   4   2     1696.32     1742.27     16.22 o
  -4   4   2       10.67      136.47     12.69 o
  -3   4   2      133.34      314.29     13.05 o
  -2   4   2      904.54      917.80     15.21 o
  -1   4   2      424.46      395.02     13.74 o
   0   4   2     4834.70     4883.49     36.55 o
   1   4   2     1116.70     1157.36     16.27 o
   2   4   2     2262.02     2056.84     21.51 o
   3   4   2     4725.51     4595.40     49.68 o
   4   4   2     2498.73     2378.04     20.39 o
   5   4   2      914.96      838.94     17.89 o
   6   4   2     2190.38     2155.06     18.14 o
   7   4   2      314.55      351.62     14.10 o
   8   4   2       52.75      138.26     12.77 o
   9   4   2      244.66      273.45     12.92 o
  10   4   2       24.23       29.80     12.64 o
  11   4   2      180.61      174.02     14.33 o
  12   4   2      151.25      148.83     13.60 o
  13   4   2       39.46       46.51     15.35 o
  14   4   2       71.28       82.06     14.93 o
  15   4   2       94.83      111.48     16.71 o
 -14   5   2        3.78       11.55     16.55 o
 -13   5   2        9.29       27.26     15.46 o
 -12   5   2       50.17       59.02     14.18 o
 -11   5   2       17.32       38.93     13.34 o
 -10   5   2        0.09        5.66     12.61 o
  -9   5   2       79.76       95.88     14.01 o
  -8   5   2        0.39        7.01     12.19 o
  -7   5   2        0.07       21.58     11.37 o
  -6   5   2      100.12      106.88     13.28 o
  -5   5   2       14.12       27.31     13.09 o
  -4   5   2      233.85      249.30     13.17 o
  -3   5   2       28.03       57.29     13.02 o
  -2   5   2      105.11      104.09     12.99 o
  -1   5   2       61.57       87.58     13.05 o
   0   5   2       58.49       69.53     12.75 o
   1   5   2      237.32      252.91     13.92 o
   2   5   2      178.20      169.08     15.67 o
   3   5   2      453.91      421.92     16.55 o
   4   5   2      514.58      505.90     17.22 o
   5   5   2      203.28      218.09     16.19 o
   6   5   2       17.98        8.55     16.99 o
   7   5   2        1.84       20.79     14.62 o
   8   5   2        1.97       -0.45     16.39 o
   9   5   2        8.57        9.99     15.20 o
  10   5   2       42.87       31.87     15.01 o
  11   5   2       21.29       27.98     15.38 o
  12   5   2       13.34       33.40     17.30 o
  13   5   2        7.87        4.77     17.74 o
  14   5   2        5.64       12.91     17.51 o
 -13   6   2       48.36       37.23     17.37 o
 -12   6   2       84.76       75.21     15.27 o
 -11   6   2       97.22       99.97     15.91 o
 -10   6   2       90.49       82.88     15.22 o
  -9   6   2       44.16       64.95     12.90 o
  -8   6   2      112.22      149.03     12.38 o
  -7   6   2      125.57      137.05     13.67 o
  -6   6   2       91.07       92.85     14.13 o
  -5   6   2      394.74      393.88     15.40 o
  -4   6   2      190.87      186.88     14.75 o
  -3   6   2      448.94      414.63     14.50 o
  -2   6   2      715.37      721.07     18.85 o
  -1   6   2      498.50      504.92     14.82 o
   0   6   2      544.95      541.73     14.92 o
   1   6   2     1193.04     1173.92     16.98 o
   2   6   2      504.05      479.04     16.76 o
   3   6   2      267.61      288.94     17.58 o
   4   6   2      373.03      377.34     20.36 o
   5   6   2      103.04      108.13     16.30 o
   6   6   2      310.22      309.89     28.73 o
   7   6   2      315.93      305.86     17.45 o
   8   6   2      369.42      328.74     18.32 o
   9   6   2      346.78      356.33     17.38 o
  10   6   2       87.15       93.36     18.66 o
  11   6   2       22.07       41.92     17.17 o
  12   6   2       21.41       36.85     20.37 o
  13   6   2       16.90       18.65     19.40 o
 -12   7   2       27.47       36.09     19.28 o
 -11   7   2       18.18       32.83     18.40 o
 -10   7   2       10.84       16.47     15.13 o
  -9   7   2        1.43        9.80     14.47 o
  -8   7   2        0.61       -8.00     14.68 o
  -7   7   2       20.60       49.47     16.21 o
  -6   7   2        1.05       16.04     15.53 o
  -5   7   2        2.30       10.25     16.37 o
  -4   7   2        3.87       20.11     15.85 o
  -3   7   2       47.01       52.48     14.60 o
  -2   7   2       10.37       32.18     14.27 o
  -1   7   2       50.53       62.69     13.51 o
   0   7   2      366.37      375.61     15.13 o
   1   7   2      264.05      280.55     15.83 o
   2   7   2      365.68      335.63     29.64 o
   3   7   2      239.22      234.55     18.50 o
   4   7   2       34.26       34.54     16.64 o
   5   7   2      134.09      151.02     18.28 o
   6   7   2      212.04      192.33     25.00 o
   7   7   2      280.29      280.50     18.57 o
   8   7   2       11.40        0.30     18.38 o
   9   7   2        0.70       25.03     18.52 o
  10   7   2        3.74       20.59     18.43 o
  11   7   2       53.44       60.81     26.02 o
  12   7   2        9.68       33.95     21.69 o
 -10   8   2       92.48       52.32     18.58 o
  -9   8   2       39.31       42.35     17.90 o
  -8   8   2       45.98       60.99     19.65 o
  -7   8   2      446.32      402.70     20.41 o
  -6   8   2      429.08      398.71     24.19 o
  -5   8   2      307.23      281.71     35.05 o
  -4   8   2      321.93      289.74     17.57 o
  -3   8   2      174.15      172.89     16.89 o
  -2   8   2        2.08       36.72     16.12 o
  -1   8   2      115.72      106.46     15.59 o
   0   8   2      100.82      103.48     15.82 o
   1   8   2      314.37      351.74     17.51 o
   2   8   2      576.02      511.93     46.12 o
   3   8   2       52.32       65.01     19.05 o
   4   8   2       68.83       95.53     19.09 o
   5   8   2      110.70      110.28     18.48 o
   6   8   2        2.20        4.22     18.50 o
   7   8   2       44.11       75.50     19.09 o
   8   8   2      158.14      130.89     19.99 o
   9   8   2       30.38       30.74     18.21 o
  10   8   2       55.98       56.09     19.48 o
  -8   9   2       34.13       31.31     21.74 o
  -7   9   2        0.69       -0.36     20.94 o
  -6   9   2        0.63       32.33     21.69 o
  -5   9   2       67.11       83.82     21.67 o
  -4   9   2       59.55       70.66     22.69 o
  -3   9   2       22.98       38.56     19.92 o
  -2   9   2        3.04       14.00     17.71 o
  -1   9   2       81.12       82.77     17.76 o
   0   9   2      185.19      201.59     17.62 o
   1   9   2       25.10       36.79     19.07 o
   2   9   2        9.06        2.44     21.63 o
   3   9   2       39.53       45.05     22.42 o
   4   9   2       47.74       58.39     22.46 o
   5   9   2       14.45       30.03     19.51 o
   6   9   2       11.02       38.75     20.02 o
   7   9   2        1.74        0.00     20.66 o
   8   9   2        0.13        6.69     21.23 o
  -5  10   2       50.39       59.90     25.43 o
  -4  10   2       28.65       24.77     24.65 o
  -3  10   2       80.66       72.80     23.02 o
  -2  10   2       94.96       91.42     21.17 o
  -1  10   2      127.98      116.45     20.98 o
   0  10   2      115.82      120.73     21.36 o
   1  10   2       39.45       56.16     25.42 o
   2  10   2       77.98       66.75     24.25 o
   3  10   2       41.52       47.05     24.27 o
   4  10   2       41.42       26.68     26.19 o
   5  10   2       37.36       27.09     22.11 o
 -16   1   3       15.09       26.59     15.54 o
 -15   1   3       58.68       50.11     14.25 o
 -14   1   3      153.98      144.09     13.72 o
 -13   1   3      133.39      149.49     12.48 o
 -12   1   3      392.37      422.39     12.34 o
 -11   1   3      281.45      280.83     11.71 o
 -10   1   3      373.77      406.92     11.75 o
  -9   1   3      519.45      523.05     12.12 o
  -8   1   3      597.93      543.83     12.04 o
  -7   1   3      775.01      672.12     15.62 o
  -6   1   3     6021.85     5850.84     41.08 o
  -5   1   3     7108.93     6787.40     50.79 o
  -4   1   3     4548.41     4022.24     40.37 o
  -3   1   3     7592.32     6907.80     81.63 o
  -2   1   3      166.93      417.76     13.81 o
  -1   1   3      719.98     1053.75     17.00 o
   0   1   3        8.82       13.47     16.21 o
   1   1   3     8477.86     7929.26     51.71 o
   2   1   3     6158.20     5975.79     70.06 o
   3   1   3     6691.94     6577.90     78.18 o
   4   1   3      304.50      470.57     12.35 o
   5   1   3       56.38      414.68     12.52 o
   6   1   3      778.96      986.87     13.17 o
   7   1   3       96.35      100.61     10.47 o
   8   1   3      546.89      545.82     13.65 o
   9   1   3     1127.94     1046.20     20.40 o
  10   1   3      641.51      686.57     14.29 o
  11   1   3        7.40       12.79     12.68 o
  12   1   3      195.75      198.07     13.11 o
  13   1   3       41.57       48.57     12.90 o
  14   1   3       20.19       41.73     13.83 o
  15   1   3      110.83       81.14     15.00 o
  16   1   3       10.09       11.43     15.22 o
 -16   2   3        3.94       18.87     14.07 o
 -15   2   3        0.34        4.04     14.92 o
 -14   2   3        6.34       14.80     14.01 o
 -13   2   3        2.25       17.11     12.93 o
 -12   2   3        0.28       21.23     11.65 o
 -11   2   3       20.38       37.35     11.10 o
 -10   2   3       33.35       26.86     11.77 o
  -9   2   3       17.99       24.81     11.10 o
  -8   2   3        0.19       12.84     11.47 o
  -7   2   3       26.55       43.54     11.47 o
  -6   2   3       51.11       95.38     11.18 o
  -5   2   3     1878.56     1729.92     39.23 o
  -4   2   3      179.87      197.22     10.43 o
  -3   2   3       24.78       38.62     11.27 o
  -2   2   3     1922.78     1783.36     16.75 o
  -1   2   3     3542.80     3525.19     21.37 o
   0   2   3     1652.71     1451.95     17.77 o
   1   2   3     8885.44     8391.67    112.56 o
   2   2   3       14.76      105.29     14.26 o
   3   2   3      214.64      210.31     13.44 o
   4   2   3     1169.32     1069.98     13.68 o
   5   2   3       91.24      149.55     12.07 o
   6   2   3      955.77      944.44     13.66 o
   7   2   3       60.31       72.83     11.89 o
   8   2   3        1.01        5.41     12.04 o
   9   2   3       18.13       19.73     11.88 o
  10   2   3        0.87       14.15     12.05 o
  11   2   3       41.09       50.17     12.95 o
  12   2   3      115.08      119.55     12.75 o
  13   2   3        5.23        4.39     13.50 o
  14   2   3        0.76        2.33     12.24 o
  15   2   3        0.17        7.78     14.50 o
 -15   3   3       59.71       67.32     15.51 o
 -14   3   3       45.70       75.10     13.24 o
 -13   3   3      276.54      262.69     13.75 o
 -12   3   3      276.85      321.77     15.47 o
 -11   3   3      271.14      280.80     11.51 o
 -10   3   3      320.89      300.76     11.83 o
  -9   3   3      125.85      130.23     12.71 o
  -8   3   3      614.70      584.22     14.12 o
  -7   3   3     1249.67     1150.36     19.65 o
  -6   3   3      482.28      419.65     10.47 o
  -5   3   3       12.56       57.90     10.29 o
  -4   3   3      338.74      482.07     12.97 o
  -3   3   3       56.17      197.84     12.21 o
  -2   3   3      992.82      876.21     14.27 o
  -1   3   3     1868.51     1975.48     17.33 o
   0   3   3     3818.45     3951.08     21.70 o
   1   3   3     6497.33     6219.93     51.47 o
   2   3   3      560.95      574.42     16.08 o
   3   3   3     2805.00     2506.79     78.75 o
   4   3   3     4130.52     3954.19     33.02 o
   5   3   3     1064.65      971.34     15.27 o
   6   3   3      295.86      275.27     12.26 o
   7   3   3      875.05      982.78     18.09 o
   8   3   3      173.03      208.88     12.95 o
   9   3   3      216.65      229.98     13.12 o
  10   3   3      171.81      195.38     12.83 o
  11   3   3      136.95      146.53     12.70 o
  12   3   3      199.31      189.30     14.09 o
  13   3   3       36.72       62.68     14.26 o
  14   3   3       21.97       15.48     13.29 o
  15   3   3       88.71       71.91     14.96 o
 -15   4   3        4.00       12.50     15.29 o
 -14   4   3        0.00       15.29     14.45 o
 -13   4   3        4.38        1.87     14.53 o
 -12   4   3        0.67        2.37     13.01 o
 -11   4   3       10.92       15.55     12.53 o
 -10   4   3        2.00        2.90     12.02 o
  -9   4   3        9.43       12.58     12.63 o
  -8   4   3        6.37       24.84     11.90 o
  -7   4   3       23.46       65.07     11.28 o
  -6   4   3        0.13       22.84     11.31 o
  -5   4   3       75.02       86.29     12.06 o
  -4   4   3      359.18      376.43     12.97 o
  -3   4   3       20.46       30.70     11.70 o
  -2   4   3      172.45      173.10     12.97 o
  -1   4   3      748.75      728.15     14.33 o
   0   4   3     1071.50     1110.93     15.10 o
   1   4   3      209.82      245.25     13.46 o
   2   4   3        1.40        6.83     15.25 o
   3   4   3       10.25       27.32     13.59 o
   4   4   3       55.62       73.86     13.69 o
   5   4   3      714.15      683.63     15.63 o
   6   4   3      288.52      326.50     16.54 o
   7   4   3      443.00      465.57     14.86 o
   8   4   3      197.75      209.21     13.34 o
   9   4   3        1.43       -1.31     11.60 o
  10   4   3        0.11        1.21     12.42 o
  11   4   3       62.82       56.38     13.27 o
  12   4   3        3.96       28.06     14.22 o
  13   4   3        1.08       17.41     14.31 o
  14   4   3       35.04       53.99     16.35 o
  15   4   3        1.55       22.15     16.07 o
 -14   5   3       58.66       53.69     15.60 o
 -13   5   3       18.14       35.94     15.90 o
 -12   5   3      168.99      153.02     14.08 o
 -11   5   3      137.49      117.01     13.23 o
 -10   5   3       14.66        9.42     13.91 o
  -9   5   3      669.86      669.28     14.93 o
  -8   5   3      954.41      919.60     13.57 o
  -7   5   3      942.41      879.17     12.78 o
  -6   5   3     2000.60     2016.02     16.75 o
  -5   5   3     1252.92     1225.50     15.17 o
  -4   5   3     1020.65      916.78     16.10 o
  -3   5   3      397.08      480.70     13.34 o
  -2   5   3       40.20      152.27     13.00 o
  -1   5   3      689.18      697.67     14.21 o
   0   5   3     1204.19     1266.43     15.57 o
   1   5   3      576.00      486.04     14.75 o
   2   5   3     2530.73     2448.98     21.84 o
   3   5   3     1739.26     1572.36     34.00 o
   4   5   3      587.91      541.09     17.09 o
   5   5   3      370.26      400.71     15.08 o
   6   5   3      179.38      226.48     24.27 o
   7   5   3      210.09      215.85     17.02 o
   8   5   3       31.32       38.85     16.92 o
   9   5   3      113.41      149.29     14.86 o
  10   5   3       75.71       87.55     15.88 o
  11   5   3       78.27       87.15     16.96 o
  12   5   3       92.03       79.78     17.60 o
  13   5   3       57.65       28.17     18.14 o
  14   5   3       38.90       42.35     19.38 o
 -13   6   3        1.02       10.94     16.10 o
 -12   6   3       44.48       51.36     15.12 o
 -11   6   3        0.52       10.06     15.62 o
 -10   6   3        1.70       13.30     13.86 o
  -9   6   3      229.45      252.78     13.83 o
  -8   6   3      149.91      178.29     12.06 o
  -7   6   3        1.90        6.40     12.14 o
  -6   6   3        0.95        5.57     13.51 o
  -5   6   3        8.37       18.09     13.01 o
  -4   6   3      178.06      200.09     15.87 o
  -3   6   3       80.38       87.00     13.52 o
  -2   6   3      490.66      455.93     14.05 o
  -1   6   3       73.67       77.70     13.32 o
   0   6   3       90.86      106.04     14.23 o
   1   6   3        1.35       11.72     14.83 o
   2   6   3        0.79       31.78     15.75 o
   3   6   3        0.00       16.78     17.12 o
   4   6   3        2.01        7.92     15.90 o
   5   6   3        5.27        9.22     15.93 o
   6   6   3       49.82       60.62     16.42 o
   7   6   3        0.02      -14.94     16.69 o
   8   6   3       99.17      109.43     16.07 o
   9   6   3        1.60       20.28     16.62 o
  10   6   3        7.39        6.78     20.92 o
  11   6   3       20.56       -3.76     19.48 o
  12   6   3        0.49       38.32     20.18 o
  13   6   3        3.06       25.67     18.99 o
 -12   7   3       29.84       30.47     18.41 o
 -11   7   3       35.86       44.09     17.69 o
 -10   7   3       81.31       89.21     16.87 o
  -9   7   3       15.61       42.40     14.49 o
  -8   7   3       18.24       30.01     13.98 o
  -7   7   3       48.14       65.19     15.38 o
  -6   7   3       19.73       28.20     15.74 o
  -5   7   3      256.05      262.26     15.15 o
  -4   7   3      133.90      141.47     15.54 o
  -3   7   3      335.01      345.91     14.71 o
  -2   7   3      644.53      669.72     21.61 o
  -1   7   3       87.77      121.26     14.79 o
   0   7   3      126.55      139.19     14.01 o
   1   7   3      658.10      694.79     17.28 o
   2   7   3      229.33      243.62     17.65 o
   3   7   3       12.00       35.35     16.99 o
   4   7   3      161.67      151.43     17.03 o
   5   7   3       25.39       27.18     16.89 o
   6   7   3      197.99      164.27     17.79 o
   7   7   3      353.47      320.02     18.46 o
   8   7   3      366.03      313.64     20.31 o
   9   7   3      436.48      410.61     20.34 o
  10   7   3      135.71      120.23     17.33 o
  11   7   3       41.11       42.26     20.66 o
  12   7   3       24.57       39.80     19.30 o
 -10   8   3        3.80       24.06     18.75 o
  -9   8   3       35.86       30.89     17.50 o
  -8   8   3       43.26       45.89     16.87 o
  -7   8   3        2.73        9.96     17.96 o
  -6   8   3        1.04        4.58     18.74 o
  -5   8   3       26.50       21.84     15.72 o
  -4   8   3        0.00        9.18     17.50 o
  -3   8   3       62.34       83.69     15.91 o
  -2   8   3      158.12      150.39     15.50 o
  -1   8   3       32.76       40.31     15.50 o
   0   8   3      216.90      228.05     16.15 o
   1   8   3       96.14       94.99     17.05 o
   2   8   3       46.66       58.25     26.02 o
   3   8   3       18.96       41.12     18.95 o
   4   8   3        7.86       19.13     18.15 o
   5   8   3        4.87       13.30     18.28 o
   6   8   3       96.39       88.59     24.17 o
   7   8   3       62.02       37.21     19.07 o
   8   8   3       27.32       13.65     19.61 o
   9   8   3        2.69       12.72     20.08 o
  10   8   3        0.72       -4.34     19.59 o
  -8   9   3       22.03       29.25     19.34 o
  -7   9   3       76.19       46.66     21.09 o
  -6   9   3      110.13      140.79     22.26 o
  -5   9   3      160.83      149.08     21.21 o
  -4   9   3      156.57      154.51     19.26 o
  -3   9   3      116.24      143.00     18.05 o
  -2   9   3      163.33      164.97     17.61 o
  -1   9   3      169.09      163.77     18.06 o
   0   9   3      107.31      123.00     18.36 o
   1   9   3       60.75       49.97     20.68 o
   2   9   3      150.83      142.99     20.86 o
   3   9   3       66.52       75.69     20.80 o
   4   9   3       75.39       70.22     22.47 o
   5   9   3      126.30       98.77     20.20 o
   6   9   3      140.92      120.02     20.49 o
   7   9   3      135.75      115.88     21.19 o
   8   9   3       77.91       69.42     21.62 o
  -5  10   3        2.10       11.33     22.32 o
  -4  10   3       49.97       57.92     23.38 o
  -3  10   3       10.42       28.32     22.84 o
  -2  10   3        2.06       13.46     20.33 o
  -1  10   3        2.83       11.47     20.33 o
   0  10   3       13.82       19.25     19.95 o
   1  10   3       41.42       51.10     24.30 o
   2  10   3       11.29       20.66     24.27 o
   3  10   3       28.43        8.77     23.02 o
   4  10   3       14.75        3.23     21.44 o
   5  10   3        8.64       24.65     23.47 o
 -16   0   4       67.21       51.20     17.89 o
 -15   0   4       75.72       56.52     18.22 o
 -14   0   4      297.58      239.27     17.68 o
 -13   0   4      246.46      262.77     18.83 o
 -12   0   4      326.82      387.14     37.11 o
 -11   0   4      428.33      378.45     17.79 o
 -10   0   4       10.13       16.15     14.66 o
  -9   0   4        6.45       84.40     14.48 o
  -8   0   4       94.49      170.54     16.31 o
  -7   0   4       63.91      107.62     16.06 o
  -6   0   4     2757.83     2653.17     70.43 o
  -5   0   4    15297.17    14809.01     40.96 o
  -4   0   4     5349.41     4677.42    150.65 o
  -3   0   4     7418.71     6827.76     82.39 o
  -2   0   4      254.88      260.91     18.79 o
  -1   0   4     2945.93     2817.38     93.00 o
   0   0   4       11.70       25.40     16.67 o
   1   0   4     3187.06     2970.48     99.29 o
   2   0   4      195.28      158.71     16.44 o
   3   0   4     4263.05     4326.82     36.05 o
   4   0   4      656.97      758.23     15.54 o
   5   0   4      268.64      900.58     18.11 o
   6   0   4     6024.92     6037.97     70.72 o
   7   0   4     1416.11     1302.91     19.00 o
   8   0   4     2117.09     1940.19     20.64 o
   9   0   4     1270.44     1325.64     19.60 o
  10   0   4      343.67      376.54     17.53 o
  11   0   4       52.26       75.90     17.23 o
  12   0   4       83.70       86.40     17.69 o
  13   0   4       18.50       42.05     18.26 o
  14   0   4        0.57        7.45     19.23 o
  15   0   4       73.37       73.81     20.88 o
  16   0   4       22.12       14.94     21.86 o
 -16   1   4        4.37       22.00     14.30 o
 -15   1   4        4.42        4.69     14.28 o
 -14   1   4       14.35       14.10     12.86 o
 -13   1   4        0.87       20.83     12.19 o
 -12   1   4        0.22       10.88     11.61 o
 -11   1   4       21.83       21.88     11.37 o
 -10   1   4        6.96       22.73     10.03 o
  -9   1   4        1.10       11.57     10.21 o
  -8   1   4       14.16       25.11     10.75 o
  -7   1   4       35.12       51.76     10.07 o
  -6   1   4      221.42      250.56     10.52 o
  -5   1   4      351.08      358.03     11.22 o
  -4   1   4       32.39      107.68     11.44 o
  -3   1   4       39.01       62.27      9.89 o
  -2   1   4     4735.17     4579.13     26.19 o
  -1   1   4     2366.61     2380.30     16.78 o
   0   1   4     7798.36     7812.48    106.97 o
   1   1   4     1626.04     1560.94     25.65 o
   2   1   4     1103.45     1219.77     19.86 o
   3   1   4       51.09       55.28     10.99 o
   4   1   4     1022.12     1024.34     13.78 o
   5   1   4       25.24       44.39     11.24 o
   6   1   4      198.67      215.54     11.45 o
   7   1   4      209.08      223.85     11.67 o
   8   1   4       20.10       26.09     10.98 o
   9   1   4      130.42      138.31     11.57 o
  10   1   4        2.06        4.43     11.64 o
  11   1   4      102.79      117.12     12.19 o
  12   1   4        0.48       23.69     12.66 o
  13   1   4       95.08       92.34     12.36 o
  14   1   4        6.49       19.14     13.59 o
  15   1   4        0.74      -10.62     14.40 o
  16   1   4        0.03       -0.48     15.95 o
 -15   2   4        8.60       13.66     13.85 o
 -14   2   4       37.89       58.66     13.08 o
 -13   2   4       59.91       61.48     13.07 o
 -12   2   4      142.12      152.28     12.07 o
 -11   2   4       28.31       65.58     17.28 o
 -10   2   4       75.72      112.94     11.26 o
  -9   2   4       67.48      136.61     11.79 o
  -8   2   4       82.76      101.92     10.30 o
  -7   2   4      180.47      164.27     11.03 o
  -6   2   4     1510.53     1292.25     14.90 o
  -5   2   4      949.24      935.13     17.84 o
  -4   2   4       57.12       85.77     10.39 o
  -3   2   4      847.85      862.50     13.77 o
  -2   2   4       32.31      250.97     11.73 o
  -1   2   4       30.94      247.74     20.64 o
   0   2   4        4.72        9.17     12.99 o
   1   2   4     4739.76     5000.75     50.65 o
   2   2   4     4791.15     4689.92     47.28 o
   3   2   4     3263.79     3027.86     34.23 o
   4   2   4      893.13      888.42     13.48 o
   5   2   4       11.27       54.73     11.33 o
   6   2   4       64.25      126.63     12.00 o
   7   2   4       31.84       35.73     11.77 o
   8   2   4      657.88      643.07     13.26 o
   9   2   4     1404.87     1404.75     14.32 o
  10   2   4      939.51      916.87     18.45 o
  11   2   4      409.03      404.10     13.43 o
  12   2   4      397.86      386.65     13.74 o
  13   2   4      138.75      128.71     13.44 o
  14   2   4       23.97       22.82     14.28 o
  15   2   4       81.76       80.04     15.22 o
 -15   3   4        0.01       15.05     17.91 o
 -14   3   4        4.99       10.82     14.21 o
 -13   3   4       17.09       31.05     13.77 o
 -12   3   4        0.00       14.56     14.18 o
 -11   3   4       11.89       44.62     13.52 o
 -10   3   4       80.90       88.94     13.07 o
  -9   3   4       68.92       82.18     11.65 o
  -8   3   4       79.24      128.70     12.39 o
  -7   3   4        5.43       15.38     11.66 o
  -6   3   4       38.04       37.69     10.86 o
  -5   3   4      145.01      145.18     10.72 o
  -4   3   4      152.00      187.20     10.79 o
  -3   3   4      254.70      301.85     12.16 o
  -2   3   4      804.72      774.45     13.34 o
  -1   3   4     1459.10     1523.18     15.49 o
   0   3   4      182.21      180.70     12.86 o
   1   3   4     2313.46     2296.56     19.60 o
   2   3   4      117.11      140.97     13.56 o
   3   3   4     1079.86     1069.66     17.05 o
   4   3   4      381.72      405.17     14.08 o
   5   3   4       15.61       12.87     11.96 o
   6   3   4       26.00       29.55     12.39 o
   7   3   4       33.92       42.73     11.29 o
   8   3   4      228.21      240.22     12.12 o
   9   3   4       12.76        8.96     12.69 o
  10   3   4       16.55       13.43     12.22 o
  11   3   4       13.68       35.90     13.15 o
  12   3   4        1.08        3.53     13.66 o
  13   3   4        6.24        9.17     14.39 o
  14   3   4        1.89       14.96     15.01 o
  15   3   4        1.31       -1.39     16.46 o
 -14   4   4      139.80      131.44     14.08 o
 -13   4   4       99.31      110.12     13.35 o
 -12   4   4      199.17      186.29     13.58 o
 -11   4   4      328.49      318.05     14.30 o
 -10   4   4       61.03       87.97     12.75 o
  -9   4   4        4.23       -5.73     11.05 o
  -8   4   4      939.11      899.46     17.60 o
  -7   4   4      637.92      616.46     11.75 o
  -6   4   4     1111.97     1017.31     12.92 o
  -5   4   4     1491.64     1469.33     13.52 o
  -4   4   4      688.95      653.57     14.86 o
  -3   4   4     1270.40     1271.90     18.82 o
  -2   4   4      209.27      196.88     12.62 o
  -1   4   4       93.98      194.79     12.49 o
   0   4   4     1709.04     1750.36     18.16 o
   1   4   4     2506.18     2468.11     18.76 o
   2   4   4       94.61       66.82     13.71 o
   3   4   4     2436.45     2391.83     47.49 o
   4   4   4      826.97      838.59     17.53 o
   5   4   4      415.76      409.02     16.59 o
   6   4   4      317.43      342.92     15.23 o
   7   4   4      248.28      237.28     12.45 o
   8   4   4      277.66      244.02     14.28 o
   9   4   4      186.59      192.10     13.34 o
  10   4   4       48.13       43.56     14.05 o
  11   4   4       69.48       67.67     14.35 o
  12   4   4      119.19      114.27     15.00 o
  13   4   4       25.77       42.56     14.44 o
  14   4   4       35.10       48.82     15.28 o
 -14   5   4        0.72        9.40     16.71 o
 -13   5   4        0.75       14.11     15.40 o
 -12   5   4       22.41       24.97     13.81 o
 -11   5   4        7.47       15.09     13.11 o
 -10   5   4       28.67       27.17     13.88 o
  -9   5   4       66.05       87.21     13.57 o
  -8   5   4      401.41      417.49     12.45 o
  -7   5   4       55.31       63.66     11.64 o
  -6   5   4       91.30       86.32     11.56 o
  -5   5   4      215.80      246.66     13.04 o
  -4   5   4       58.93       82.90     13.86 o
  -3   5   4      866.76      892.18     14.50 o
  -2   5   4      468.62      456.31     13.37 o
  -1   5   4        9.85       43.94     11.85 o
   0   5   4      122.73      142.00     13.54 o
   1   5   4      577.80      582.57     15.65 o
   2   5   4       69.78      110.51     15.38 o
   3   5   4      145.44      163.45     15.99 o
   4   5   4       19.68       41.59     15.55 o
   5   5   4      277.26      296.53     16.30 o
   6   5   4       17.19       23.59     14.38 o
   7   5   4       39.84        6.78     16.35 o
   8   5   4      213.87      200.47     29.24 o
   9   5   4      383.28      368.74     25.14 o
  10   5   4       85.14       88.38     17.04 o
  11   5   4       13.79        6.43     17.05 o
  12   5   4        2.50       32.63     16.07 o
  13   5   4        2.98       21.00     18.45 o
  14   5   4        3.85       14.07     19.62 o
 -13   6   4       28.25       44.92     17.14 o
 -12   6   4       46.86       48.39     15.95 o
 -11   6   4      327.40      334.53     19.43 o
 -10   6   4       53.10       68.98     14.10 o
  -9   6   4      187.01      192.67     13.66 o
  -8   6   4      308.01      307.88     13.55 o
  -7   6   4        5.10       20.61     11.95 o
  -6   6   4       92.96      120.64     13.46 o
  -5   6   4      534.07      581.71     14.13 o
  -4   6   4       12.53       38.63     15.23 o
  -3   6   4      119.11      165.26     12.93 o
  -2   6   4      864.76      914.49     23.32 o
  -1   6   4        2.63       76.32     13.25 o
   0   6   4     1426.48     1469.63     28.79 o
   1   6   4     1427.56     1436.52     31.66 o
   2   6   4      410.79      411.26     18.30 o
   3   6   4     1287.81     1222.87     19.45 o
   4   6   4      352.43      334.93     17.14 o
   5   6   4       13.07       17.77     16.19 o
   6   6   4      495.35      482.99     19.25 o
   7   6   4      240.95      231.73     21.19 o
   8   6   4       40.28       40.31     17.41 o
   9   6   4      470.69      408.20     19.58 o
  10   6   4       95.04       93.53     16.78 o
  11   6   4       71.17       63.32     17.76 o
  12   6   4      126.99      116.68     18.61 o
  13   6   4       15.28       18.61     19.32 o
 -12   7   4        6.41       16.75     17.90 o
 -11   7   4        0.64        6.57     17.23 o
 -10   7   4        7.47       19.69     15.30 o
  -9   7   4        0.00       12.04     14.18 o
  -8   7   4       99.82       80.12     13.82 o
  -7   7   4       49.44       59.50     13.41 o
  -6   7   4        3.50       15.55     14.20 o
  -5   7   4       17.61       19.34     14.47 o
  -4   7   4       30.24       36.63     15.90 o
  -3   7   4      134.81      139.95     14.12 o
  -2   7   4        0.40        3.90     13.80 o
  -1   7   4        1.11        5.50     14.16 o
   0   7   4      284.10      286.98     14.16 o
   1   7   4       11.32       26.97     16.18 o
   2   7   4       80.30       65.64     19.29 o
   3   7   4      109.51      100.53     16.79 o
   4   7   4       46.20       65.54     17.10 o
   5   7   4        1.03      -13.93     17.10 o
   6   7   4        1.27        4.53     15.58 o
   7   7   4      138.73      138.48     18.21 o
   8   7   4       10.92       14.76     16.48 o
   9   7   4       21.72       38.78     19.11 o
  10   7   4        2.34       10.02     17.61 o
  11   7   4       36.16       41.19     20.56 o
  12   7   4        1.69       -6.95     21.56 o
 -10   8   4        6.48       18.39     16.85 o
  -9   8   4      200.12      179.79     16.43 o
  -8   8   4       60.29       59.49     15.53 o
  -7   8   4       71.46       76.28     17.75 o
  -6   8   4      390.97      414.20     35.47 o
  -5   8   4      380.18      390.62     27.83 o
  -4   8   4      346.09      348.66     18.99 o
  -3   8   4      438.35      411.56     20.66 o
  -2   8   4      424.97      461.25     19.51 o
  -1   8   4      147.69      142.44     15.93 o
   0   8   4      148.31      122.10     15.44 o
   1   8   4       24.65       45.66     18.80 o
   2   8   4      341.17      344.44     20.04 o
   3   8   4      237.54      218.98     18.41 o
   4   8   4       63.05       74.30     21.09 o
   5   8   4      164.84      162.49     18.73 o
   6   8   4       84.98      110.44     18.84 o
   7   8   4       36.03       39.51     19.25 o
   8   8   4       53.83       55.73     17.74 o
   9   8   4       88.20       81.82     20.52 o
  10   8   4       49.88       34.36     16.72 o
  -8   9   4        7.47       11.63     17.91 o
  -7   9   4        3.91       17.10     22.52 o
  -6   9   4       13.59       41.79     19.21 o
  -5   9   4        6.67       16.91     17.14 o
  -4   9   4       54.20       59.33     20.08 o
  -3   9   4        1.30       12.95     17.11 o
  -2   9   4        5.15       18.68     17.58 o
  -1   9   4        1.95       10.31     16.98 o
   0   9   4       49.27       45.71     18.42 o
   1   9   4       78.58       77.06     22.22 o
   2   9   4        9.11       13.66     24.97 o
   3   9   4       11.39       29.07     19.23 o
   4   9   4       31.06       28.20     21.03 o
   5   9   4       13.67       23.39     20.14 o
   6   9   4        0.24       10.85     21.54 o
   7   9   4        4.19       19.73     20.80 o
   8   9   4        7.97        8.47     21.61 o
  -5  10   4       30.77       33.74     25.04 o
  -4  10   4        9.49       12.87     20.72 o
  -3  10   4      137.52      138.72     22.71 o
  -2  10   4      116.19      115.08     20.64 o
  -1  10   4       71.96       70.12     20.67 o
   0  10   4      366.42      352.35     24.71 o
   1  10   4       98.71       93.25     24.91 o
   2  10   4        9.07        9.27     24.23 o
   3  10   4      127.27      106.95     24.98 o
   4  10   4       33.69       34.08     25.16 o
 -15   1   5       49.72       40.01     14.53 o
 -14   1   5       90.22       99.84     12.73 o
 -13   1   5      109.46      103.57     12.38 o
 -12   1   5      308.51      310.86     12.20 o
 -11   1   5      153.40      192.05     11.59 o
 -10   1   5      115.37      120.10     10.65 o
  -9   1   5      475.67      549.39     11.11 o
  -8   1   5      440.14      465.49     11.31 o
  -7   1   5     1163.95     1116.90     11.72 o
  -6   1   5     2824.27     2504.64     35.99 o
  -5   1   5     4344.92     3963.31     50.96 o
  -4   1   5     2956.05     2791.92     14.76 o
  -3   1   5     3836.26     3967.09     29.66 o
  -2   1   5     1152.80     1233.01     32.19 o
  -1   1   5     1694.28     1639.53     34.27 o
   0   1   5     7283.77     6890.19     64.62 o
   1   1   5     2774.57     2396.92     16.13 o
   2   1   5     6176.40     5914.21     61.09 o
   3   1   5     6892.52     6407.18     46.00 o
   4   1   5     1821.32     1770.71     13.89 o
   5   1   5      123.47      275.55     11.29 o
   6   1   5      625.62      663.12     12.70 o
   7   1   5      232.86      284.73     11.72 o
   8   1   5      466.27      487.03     11.59 o
   9   1   5     1193.26     1243.40     14.27 o
  10   1   5      452.28      445.74     13.59 o
  11   1   5      452.05      494.80     13.43 o
  12   1   5       66.32       57.35     12.63 o
  13   1   5        7.49       19.13     13.99 o
  14   1   5        9.13       13.70     13.77 o
  15   1   5       64.86       50.43     14.80 o
 -15   2   5        6.67       11.28     13.78 o
 -14   2   5        1.11       14.83     13.12 o
 -13   2   5       56.18       53.22     12.53 o
 -12   2   5       44.04       57.14     12.31 o
 -11   2   5        5.04       26.03     12.48 o
 -10   2   5       21.76       18.22     10.58 o
  -9   2   5      627.10      670.23     12.41 o
  -8   2   5      312.40      326.42     13.62 o
  -7   2   5      162.67      194.64     12.24 o
  -6   2   5     1034.04      998.53     13.25 o
  -5   2   5     1062.17     1147.19     25.55 o
  -4   2   5      131.42      122.28     10.37 o
  -3   2   5      575.37      661.38     11.40 o
  -2   2   5     1336.08     1318.93     12.92 o
  -1   2   5       14.85       82.83     12.31 o
   0   2   5      266.67      336.72     12.27 o
   1   2   5     1489.13     1450.51     17.32 o
   2   2   5        3.74       75.02     12.18 o
   3   2   5     1536.52     1547.33     18.96 o
   4   2   5      116.57      136.53     11.54 o
   5   2   5     1635.91     1822.83     15.87 o
   6   2   5        8.53       66.89     11.18 o
   7   2   5      325.47      337.22     14.09 o
   8   2   5       63.20       96.30     12.03 o
   9   2   5      115.82      151.75     12.65 o
  10   2   5      207.49      230.99     11.84 o
  11   2   5       45.24       56.53     13.21 o
  12   2   5       48.20       57.60     12.11 o
  13   2   5        0.38       10.67     13.72 o
  14   2   5       23.44        4.70     13.95 o
  15   2   5        0.10        8.15     15.89 o
 -15   3   5        8.33       24.22     17.50 o
 -14   3   5       77.08       92.14     17.19 o
 -13   3   5      157.72      165.15     14.65 o
 -12   3   5      533.89      571.55     15.98 o
 -11   3   5      322.54      347.94     12.54 o
 -10   3   5      463.47      467.80     13.22 o
  -9   3   5      162.62      183.49     12.69 o
  -8   3   5       27.55       64.34     11.02 o
  -7   3   5      410.91      393.14     12.25 o
  -6   3   5      483.63      447.15     12.32 o
  -5   3   5     1063.41     1026.56     11.67 o
  -4   3   5      866.43      858.66     11.74 o
  -3   3   5     1220.92     1174.49     12.44 o
  -2   3   5        5.18      499.20     32.45 o
  -1   3   5     1804.38     1971.28     15.80 o
   0   3   5     1198.38     1097.86     14.23 o
   1   3   5     6476.49     6397.50     40.71 o
   2   3   5    10107.80     9938.47     98.11 o
   3   3   5     1752.00     1590.58     25.18 o
   4   3   5     1307.31     1219.81     20.94 o
   5   3   5      638.92      730.10     14.27 o
   6   3   5      303.25      281.87     13.10 o
   7   3   5      614.80      574.00     13.73 o
   8   3   5      913.63      910.52     13.71 o
   9   3   5      505.29      514.61     13.92 o
  10   3   5      571.70      593.79     17.50 o
  11   3   5       90.96       86.71     13.66 o
  12   3   5      108.25      133.16     13.32 o
  13   3   5      249.39      230.58     16.24 o
  14   3   5       34.36       33.82     14.34 o
  15   3   5       39.42       42.42     16.40 o
 -14   4   5        0.21        9.20     14.25 o
 -13   4   5       17.82       19.09     13.29 o
 -12   4   5        1.28       20.62     13.21 o
 -11   4   5       66.34       61.96     12.20 o
 -10   4   5        2.36        9.11     12.84 o
  -9   4   5       98.95      115.45     12.19 o
  -8   4   5        4.86        1.13     11.90 o
  -7   4   5       50.50       43.94     10.04 o
  -6   4   5       44.16       58.96     10.33 o
  -5   4   5       40.33       69.30     10.83 o
  -4   4   5      389.52      395.72     12.36 o
  -3   4   5        0.00       14.21     11.71 o
  -2   4   5      101.74      106.83     11.83 o
  -1   4   5      450.17      447.93     13.02 o
   0   4   5     1053.73     1097.06     15.82 o
   1   4   5      427.97      424.60     13.24 o
   2   4   5        4.40        7.48     12.73 o
   3   4   5      107.07      114.39     13.87 o
   4   4   5      156.50      166.51     15.81 o
   5   4   5       25.70       26.08     13.35 o
   6   4   5       38.28       69.26     13.91 o
   7   4   5        2.71        6.13     13.57 o
   8   4   5       82.01       94.73     11.81 o
   9   4   5       35.56       48.69     13.01 o
  10   4   5      122.40      127.77     13.13 o
  11   4   5       10.54       26.01     12.69 o
  12   4   5       30.93       46.01     13.11 o
  13   4   5        3.76       11.17     14.72 o
  14   4   5        0.89       17.61     16.54 o
 -14   5   5      123.72      105.85     16.77 o
 -13   5   5       49.62       55.14     15.67 o
 -12   5   5      111.94       98.75     14.09 o
 -11   5   5      266.81      232.80     14.66 o
 -10   5   5      118.29      103.47     14.17 o
  -9   5   5      108.37      105.20     13.41 o
  -8   5   5      275.66      268.22     12.16 o
  -7   5   5      506.92      466.77     12.02 o
  -6   5   5      833.70      774.79     12.01 o
  -5   5   5      909.69      864.47     12.35 o
  -4   5   5      405.93      407.33     13.27 o
  -3   5   5      928.24      948.99     13.75 o
  -2   5   5     1249.78     1261.46     15.62 o
  -1   5   5      268.17      411.32     13.35 o
   0   5   5     2018.60     2035.08     16.65 o
   1   5   5     4083.47     3845.91     20.96 o
   2   5   5      261.05      259.23     14.53 o
   3   5   5      633.95      595.09     20.82 o
   4   5   5      472.49      423.22     27.30 o
   5   5   5       17.63       57.03     15.94 o
   6   5   5       43.79       60.17     16.26 o
   7   5   5       52.19       76.82     16.46 o
   8   5   5       26.85       17.44     15.54 o
   9   5   5      341.71      326.05     18.16 o
  10   5   5      105.96      111.75     15.68 o
  11   5   5       58.16       61.68     16.46 o
  12   5   5      240.58      215.11     17.86 o
  13   5   5       12.13       20.67     15.85 o
 -13   6   5        1.82      -14.15     16.74 o
 -12   6   5       40.11       18.87     16.42 o
 -11   6   5        0.01       -7.50     15.77 o
 -10   6   5        2.03        9.44     14.48 o
  -9   6   5      352.91      343.92     13.58 o
  -8   6   5      267.33      296.65     12.58 o
  -7   6   5       11.22       24.53     11.88 o
  -6   6   5      287.31      308.80     12.13 o
  -5   6   5        5.24        4.58     12.82 o
  -4   6   5      128.23      164.69     13.58 o
  -3   6   5      494.27      478.78     13.70 o
  -2   6   5       12.75       57.17     12.79 o
  -1   6   5       36.87       56.64     12.72 o
   0   6   5        0.02       12.73     12.78 o
   1   6   5      288.84      259.44     14.15 o
   2   6   5      575.13      615.13     27.79 o
   3   6   5       11.94       37.25     16.32 o
   4   6   5      101.65      130.65     16.52 o
   5   6   5      108.66      115.19     16.58 o
   6   6   5        4.75        9.99     16.55 o
   7   6   5      118.75      119.23     17.54 o
   8   6   5        3.94       23.98     17.29 o
   9   6   5        7.95       17.71     18.22 o
  10   6   5        3.98        6.02     18.94 o
  11   6   5       16.02        8.06     16.21 o
  12   6   5        0.45       25.64     20.34 o
  13   6   5        0.58      -17.66     21.59 o
 -11   7   5       37.41       39.72     15.98 o
 -10   7   5        9.66       31.32     16.17 o
  -9   7   5      125.62      133.06     13.35 o
  -8   7   5      169.34      188.88     13.87 o
  -7   7   5       16.19       47.85     12.99 o
  -6   7   5       81.20      108.47     14.85 o
  -5   7   5      249.88      287.89     14.25 o
  -4   7   5      506.83      506.33     14.89 o
  -3   7   5       10.76       41.08     13.85 o
  -2   7   5      423.62      444.67     15.18 o
  -1   7   5      224.28      222.29     14.57 o
   0   7   5        9.65       22.96     13.83 o
   1   7   5       41.85       40.85     15.18 o
   2   7   5      219.23      227.76     17.48 o
   3   7   5      449.23      449.67     37.54 o
   4   7   5      732.58      742.95     52.18 o
   5   7   5      435.30      421.65     53.22 o
   6   7   5      204.93      210.87     18.13 o
   7   7   5      492.23      405.37     26.29 o
   8   7   5        8.99       18.91     27.20 o
   9   7   5       71.46       64.12     19.29 o
  10   7   5      217.51      193.79     24.70 o
  11   7   5       22.57       17.02     20.96 o
 -10   8   5        0.70        5.46     16.43 o
  -9   8   5        0.06       14.34     15.71 o
  -8   8   5       11.56       13.30     15.69 o
  -7   8   5        0.20        8.52     14.90 o
  -6   8   5       22.75       21.26     15.73 o
  -5   8   5       31.77       42.57     16.10 o
  -4   8   5        1.65        7.02     16.12 o
  -3   8   5        2.63       18.41     15.04 o
  -2   8   5       30.16       46.21     15.66 o
  -1   8   5        2.50       10.78     15.52 o
   0   8   5       45.55       53.87     17.55 o
   1   8   5      149.43      135.87     16.07 o
   2   8   5      108.24       92.06     18.11 o
   3   8   5        5.86        2.55     19.41 o
   4   8   5        0.71       -1.93     18.19 o
   5   8   5        1.74       34.63     18.44 o
   6   8   5        6.52        4.08     18.65 o
   7   8   5        0.49        8.86     19.29 o
   8   8   5        5.38       18.19     16.96 o
   9   8   5       26.66       32.32     20.60 o
  10   8   5        1.17        5.37     21.61 o
  -8   9   5       90.96       80.03     18.05 o
  -7   9   5       51.44       42.90     16.51 o
  -6   9   5       72.86       79.69     19.56 o
  -5   9   5      141.46      141.39     17.89 o
  -4   9   5      149.14      117.38     19.98 o
  -3   9   5      114.85      128.45     17.61 o
  -2   9   5      178.15      151.75     17.53 o
  -1   9   5        1.82        3.28     17.26 o
   0   9   5        4.92        2.58     19.73 o
   1   9   5       32.17       35.81     22.20 o
   2   9   5       10.48       37.36     22.61 o
   3   9   5       73.69       93.74     20.92 o
   4   9   5      137.15      136.78     21.56 o
   5   9   5       43.12       21.84     21.48 o
   6   9   5      121.74      111.89     22.14 o
   7   9   5      100.41      108.03     21.72 o
  -4  10   5        3.70        8.26     20.23 o
  -3  10   5        0.03       12.01     19.47 o
  -2  10   5        1.59       10.19     20.07 o
  -1  10   5       46.65       41.08     22.36 o
   0  10   5        0.23        2.28     21.31 o
   1  10   5       15.02       11.48     24.34 o
   2  10   5        7.02       14.97     24.85 o
   3  10   5        0.57        8.90     23.20 o
   4  10   5       43.19       22.43     22.07 o
 -15   0   6       97.77      122.02     18.14 o
 -14   0   6      156.14      149.55     17.37 o
 -13   0   6      189.15      184.42     16.58 o
 -12   0   6      704.42      634.19     19.27 o
 -11   0   6      137.22      140.51     17.21 o
 -10   0   6      356.87      391.08     37.79 o
  -9   0   6     1102.06     1084.21     19.08 o
  -8   0   6      215.78      222.71     14.56 o
  -7   0   6     1613.88     1506.98     26.07 o
  -6   0   6     2184.57     1780.24     31.19 o
  -5   0   6      189.84      284.91     15.96 o
  -4   0   6     4787.47     4506.57     35.82 o
  -3   0   6     2041.07     2005.64     42.55 o
  -2   0   6       71.56       90.00     18.30 o
  -1   0   6      859.43      954.48     16.27 o
   0   0   6     3009.23     2941.69     35.77 o
   1   0   6     3415.76     3122.10     89.66 o
   2   0   6      590.62      518.54     14.73 o
   3   0   6       85.54      156.12     14.23 o
   4   0   6     1862.94     2008.08     28.34 o
   5   0   6     3490.31     3112.47     23.16 o
   6   0   6        3.47      104.92     13.84 o
   7   0   6      530.86      617.00     15.53 o
   8   0   6      413.93      355.20     15.36 o
   9   0   6      170.69      220.98     15.31 o
  10   0   6      131.34      153.34     15.79 o
  11   0   6       87.61      104.40     19.91 o
  12   0   6        9.03       27.48     17.86 o
  13   0   6        0.70       37.88     18.35 o
  14   0   6        0.91       24.66     19.55 o
  15   0   6       35.18       27.24     22.63 o
 -15   1   6        6.32       18.74     13.45 o
 -14   1   6        0.15        1.49     12.79 o
 -13   1   6        9.69        9.48     12.03 o
 -12   1   6       21.53       32.23     11.89 o
 -11   1   6      102.33      102.12     10.92 o
 -10   1   6       44.30       51.74     10.03 o
  -9   1   6      122.20      108.56      9.98 o
  -8   1   6      216.42      191.84      9.74 o
  -7   1   6       90.83      107.08      9.04 o
  -6   1   6      235.83      191.52     10.51 o
  -5   1   6      177.51      160.98      9.88 o
  -4   1   6     1679.82     1565.04     12.30 o
  -3   1   6       19.27       76.99     11.61 o
  -2   1   6      309.09      307.80     10.57 o
  -1   1   6      546.89      630.63     10.51 o
   0   1   6     2196.15     2185.87     18.08 o
   1   1   6     3185.56     3167.42     30.11 o
   2   1   6      811.62      816.95     11.71 o
   3   1   6     1043.96     1034.96     10.98 o
   4   1   6       69.54      137.13     10.10 o
   5   1   6        0.18       16.11     10.88 o
   6   1   6       74.34       88.17     11.13 o
   7   1   6       22.25       38.47     10.51 o
   8   1   6       27.57       43.12     11.39 o
   9   1   6        0.42        8.91     12.28 o
  10   1   6       17.39       15.47     12.10 o
  11   1   6       42.84       61.20     12.53 o
  12   1   6       21.35       19.88     12.84 o
  13   1   6        1.49       -8.87     12.58 o
  14   1   6        0.32        6.39     13.88 o
  15   1   6        0.65       10.55     14.73 o
 -15   2   6       11.31        9.21     18.10 o
 -14   2   6       22.66       47.30     14.95 o
 -13   2   6        3.56       21.55     12.60 o
 -12   2   6       35.43       29.21     14.95 o
 -11   2   6      134.40      128.33     13.28 o
 -10   2   6       32.85       22.82     11.95 o
  -9   2   6      218.09      203.50     11.58 o
  -8   2   6      476.58      453.04     11.13 o
  -7   2   6      858.38      789.42     11.59 o
  -6   2   6     1168.54     1056.63     13.11 o
  -5   2   6     2769.82     2615.25     17.10 o
  -4   2   6      694.95      653.36     11.59 o
  -3   2   6      416.69      552.54     11.21 o
  -2   2   6      175.47      346.07     11.53 o
  -1   2   6      199.58      253.69      9.82 o
   0   2   6     4182.13     4038.98     43.23 o
   1   2   6     1211.18     1302.77     14.43 o
   2   2   6     3861.36     3712.58     30.33 o
   3   2   6     4612.19     4438.42     54.21 o
   4   2   6      770.05      765.63     12.50 o
   5   2   6      369.26      411.86     12.89 o
   6   2   6      894.96      906.07     13.48 o
   7   2   6      203.78      245.18     12.32 o
   8   2   6      292.57      275.83     11.84 o
   9   2   6      364.02      371.77     13.11 o
  10   2   6      117.85      129.03     12.17 o
  11   2   6      280.61      235.62     12.89 o
  12   2   6       55.37       52.72     13.25 o
  13   2   6       72.23       62.43     12.06 o
  14   2   6       95.73       83.48     15.24 o
  15   2   6       49.07       32.30     14.65 o
 -15   3   6        5.34       10.87     15.41 o
 -14   3   6        0.28        6.44     14.86 o
 -13   3   6       21.66       13.55     13.15 o
 -12   3   6       15.39       16.60     13.40 o
 -11   3   6        5.76       11.82     11.22 o
 -10   3   6       85.71      101.77     12.28 o
  -9   3   6       21.70       12.99     11.68 o
  -8   3   6       48.66       39.90     11.69 o
  -7   3   6       45.21       70.78     12.06 o
  -6   3   6        8.05       40.10     11.55 o
  -5   3   6      242.09      233.28     11.04 o
  -4   3   6      214.46      227.55     11.99 o
  -3   3   6      167.78      193.15     10.20 o
  -2   3   6       19.16      219.84     10.48 o
  -1   3   6     2649.91     2814.36     22.19 o
   0   3   6        0.60       21.97     10.57 o
   1   3   6      508.30      610.93     21.51 o
   2   3   6     3899.55     3938.79     47.90 o
   3   3   6       17.97       36.06     11.96 o
   4   3   6        1.06       19.36     11.85 o
   5   3   6       28.37       33.61     11.15 o
   6   3   6      479.14      466.76     14.25 o
   7   3   6       17.71       28.46     12.20 o
   8   3   6       31.26       53.49     12.15 o
   9   3   6        2.34        2.19     13.05 o
  10   3   6      205.14      180.10     12.94 o
  11   3   6        0.81        5.41     12.67 o
  12   3   6      105.31      127.26     14.30 o
  13   3   6        4.42       14.74     14.68 o
  14   3   6       19.50       11.54     15.59 o
  15   3   6        3.34        9.53     18.41 o
 -14   4   6      113.80       85.04     13.59 o
 -13   4   6      206.48      189.27     14.02 o
 -12   4   6      265.92      261.89     13.25 o
 -11   4   6      459.71      442.86     14.61 o
 -10   4   6      288.75      275.36     13.34 o
  -9   4   6      137.03      139.00     12.37 o
  -8   4   6       25.35       62.97     12.09 o
  -7   4   6       58.32       59.91     11.95 o
  -6   4   6      455.86      455.93     11.14 o
  -5   4   6     1139.81     1086.96     17.81 o
  -4   4   6      674.95      641.70     11.11 o
  -3   4   6     1204.47     1203.62     14.11 o
  -2   4   6     1773.73     1820.38     16.58 o
  -1   4   6      531.66      557.74     13.29 o
   0   4   6      822.39      800.11     13.25 o
   1   4   6     1769.87     1725.55     15.77 o
   2   4   6     1689.35     1615.22     17.37 o
   3   4   6       12.00       63.79     13.13 o
   4   4   6        7.03       31.23     12.35 o
   5   4   6        5.51       64.01     14.25 o
   6   4   6       25.23       43.28     12.63 o
   7   4   6      102.62      104.55     13.77 o
   8   4   6      246.25      229.30     12.18 o
   9   4   6      430.40      394.79     20.05 o
  10   4   6      249.16      251.41     13.04 o
  11   4   6       45.33       54.21     15.00 o
  12   4   6       50.98       64.61     15.37 o
  13   4   6       71.13       77.88     16.15 o
  14   4   6        4.32        3.52     16.81 o
 -13   5   6        1.94       20.33     15.25 o
 -12   5   6       29.91       36.22     14.99 o
 -11   5   6        5.17       26.65     12.87 o
 -10   5   6        1.17        2.70     13.91 o
  -9   5   6       37.93       46.51     12.46 o
  -8   5   6        1.37       16.12     12.87 o
  -7   5   6      196.12      205.84     11.70 o
  -6   5   6       60.46       57.85     10.89 o
  -5   5   6        9.29       23.92     11.18 o
  -4   5   6       11.59       11.85     11.69 o
  -3   5   6        2.79       17.20     11.98 o
  -2   5   6     1218.74     1200.93     25.26 o
  -1   5   6       14.35       29.57     12.16 o
   0   5   6        2.47        5.46     12.05 o
   1   5   6      216.36      235.82     13.27 o
   2   5   6      504.94      515.80     14.63 o
   3   5   6       25.62       19.76     15.31 o
   4   5   6        2.88        3.23     15.22 o
   5   5   6       10.74       26.96     14.42 o
   6   5   6       67.63       67.72     16.44 o
   7   5   6       28.56       51.44     16.54 o
   8   5   6      106.77      107.02     17.20 o
   9   5   6       68.72       60.46     15.86 o
  10   5   6       21.33       19.51     16.16 o
  11   5   6        5.62       17.43     16.69 o
  12   5   6       15.47       25.46     15.64 o
  13   5   6        2.42        5.53     15.08 o
 -12   6   6       11.04       43.47     16.00 o
 -11   6   6      278.23      282.61     15.36 o
 -10   6   6       13.20       19.56     14.42 o
  -9   6   6       24.83       41.77     14.13 o
  -8   6   6      884.96      862.92     14.03 o
  -7   6   6        4.42       19.23     12.06 o
  -6   6   6      192.59      196.91     11.93 o
  -5   6   6     1015.15     1025.18     13.14 o
  -4   6   6        2.04       60.28     13.14 o
  -3   6   6      378.93      456.10     12.90 o
  -2   6   6      867.54      886.13     14.11 o
  -1   6   6      102.01      143.87     12.61 o
   0   6   6      334.45      307.62     15.01 o
   1   6   6      815.04      868.37     17.39 o
   2   6   6       27.92       61.33     14.48 o
   3   6   6     1960.65     1867.12     31.99 o
   4   6   6     1076.94     1041.31     28.22 o
   5   6   6       76.65      102.59     16.62 o
   6   6   6      707.27      668.62     34.07 o
   7   6   6      155.39      181.48     17.44 o
   8   6   6       14.36       72.52     18.18 o
   9   6   6      345.16      329.35     17.39 o
  10   6   6      136.88      128.41     17.47 o
  11   6   6       33.56       29.99     17.76 o
  12   6   6      179.35      133.70     21.13 o
 -11   7   6        1.95       18.41     16.93 o
 -10   7   6       29.03       18.14     15.76 o
  -9   7   6        0.46        1.36     13.87 o
  -8   7   6       63.85       59.42     13.69 o
  -7   7   6      326.85      331.05     13.26 o
  -6   7   6       34.62       53.99     13.41 o
  -5   7   6       39.16       41.29     14.05 o
  -4   7   6        0.47        2.26     14.29 o
  -3   7   6      209.41      211.07     14.38 o
  -2   7   6       30.73       47.37     13.51 o
  -1   7   6       17.78       42.26     14.16 o
   0   7   6        7.97       14.44     16.85 o
   1   7   6      546.71      502.56     17.03 o
   2   7   6      152.55      168.84     17.31 o
   3   7   6       10.69       25.11     17.11 o
   4   7   6       61.36       45.66     17.41 o
   5   7   6       45.70       32.28     17.59 o
   6   7   6      164.83      159.03     18.28 o
   7   7   6        0.90      -18.50     33.18 o
   8   7   6       23.80       32.63     18.86 o
   9   7   6       18.59       -2.55     19.49 o
  10   7   6       14.67       14.00     16.70 o
  11   7   6        0.44       -5.51     21.32 o
  -9   8   6       11.26        8.11     15.59 o
  -8   8   6      260.51      242.47     14.89 o
  -7   8   6       10.02       19.42     13.92 o
  -6   8   6       31.55       40.80     13.44 o
  -5   8   6      177.68      201.17     15.64 o
  -4   8   6      142.61      167.41     16.24 o
  -3   8   6      313.97      329.67     16.20 o
  -2   8   6      380.61      373.99     18.05 o
  -1   8   6      223.39      225.86     16.04 o
   0   8   6      382.43      379.39     17.12 o
   1   8   6      223.94      227.31     17.55 o
   2   8   6        9.18       29.84     30.43 o
   3   8   6      458.39      414.36     20.81 o
   4   8   6      174.12      167.89     18.88 o
   5   8   6       50.15       27.31     18.76 o
   6   8   6       80.32       59.86     19.81 o
   7   8   6       64.84       74.09     19.90 o
   8   8   6       40.15       34.62     22.48 o
   9   8   6       34.61       23.46     20.92 o
  -7   9   6       32.37       33.60     15.50 o
  -6   9   6       22.97       24.67     18.00 o
  -5   9   6       15.24       26.20     18.40 o
  -4   9   6        2.69        3.20     20.22 o
  -3   9   6        4.58        8.26     17.58 o
  -2   9   6        0.24       13.14     17.31 o
  -1   9   6        0.02       13.43     19.35 o
   0   9   6        7.35       17.31     18.18 o
   1   9   6       17.22       31.25     21.10 o
   2   9   6       24.36       37.78     19.53 o
   3   9   6       45.05       29.72     21.20 o
   4   9   6       26.94       34.89     20.05 o
   5   9   6        1.76        1.47     21.66 o
   6   9   6        9.99       12.35     20.68 o
   7   9   6        3.32       11.11     21.68 o
  -3  10   6      117.42      110.26     19.39 o
  -2  10   6      141.88      131.16     19.44 o
  -1  10   6        1.27        9.34     21.21 o
   0  10   6       52.53       55.16     22.42 o
   1  10   6      117.27       93.11     23.40 o
   2  10   6       22.73       25.20     25.05 o
   3  10   6       93.88       61.48     26.07 o
 -15   1   7       23.27       16.75     13.28 o
 -14   1   7       69.43       48.17     12.58 o
 -13   1   7        9.79        4.28     11.17 o
 -12   1   7      134.92      124.39     11.39 o
 -11   1   7      303.87      297.38     11.90 o
 -10   1   7       71.62       84.55     11.21 o
  -9   1   7      530.21      537.03     10.57 o
  -8   1   7      372.70      394.78     11.95 o
  -7   1   7      173.63      146.40      9.91 o
  -6   1   7      516.15      483.10     10.42 o
  -5   1   7      424.22      420.10     10.63 o
  -4   1   7      804.64      769.45     11.99 o
  -3   1   7     3554.31     3461.74     33.02 o
  -2   1   7     1257.09     1169.64     13.31 o
  -1   1   7      765.37      645.63     12.40 o
   0   1   7     4263.34     4251.75     69.62 o
   1   1   7      391.09      343.62     10.15 o
   2   1   7     1166.91     1066.25     11.37 o
   3   1   7     3368.05     3265.47     39.12 o
   4   1   7     1315.38     1185.94     10.97 o
   5   1   7     1902.19     1843.52     27.26 o
   6   1   7     1168.58     1091.41     20.63 o
   7   1   7      236.55      227.38     10.55 o
   8   1   7      403.88      366.19     11.35 o
   9   1   7      447.20      481.67     13.99 o
  10   1   7      113.55      131.34     11.33 o
  11   1   7      252.62      237.35     12.52 o
  12   1   7      238.38      231.09     13.02 o
  13   1   7       35.07       34.55     12.60 o
  14   1   7       44.49       55.90     14.13 o
  15   1   7       28.87       34.47     15.69 o
 -15   2   7        0.36       16.23     16.08 o
 -14   2   7        0.17       23.81     15.31 o
 -13   2   7       35.41       34.68     15.72 o
 -12   2   7       12.49       24.24     12.89 o
 -11   2   7      138.49      141.28     11.80 o
 -10   2   7       11.89       16.78     11.36 o
  -9   2   7      273.60      269.18     10.16 o
  -8   2   7        1.75        7.19      9.97 o
  -7   2   7       48.53       93.29      9.58 o
  -6   2   7      785.78      854.51     11.64 o
  -5   2   7       40.83       35.19      9.94 o
  -4   2   7      496.82      544.57     11.84 o
  -3   2   7     1200.56     1242.04     12.99 o
  -2   2   7      198.25      231.72     10.44 o
  -1   2   7       69.95       97.84      9.09 o
   0   2   7     5645.85     5875.86     75.04 o
   1   2   7       76.14       68.44      9.85 o
   2   2   7      572.10      555.37     12.41 o
   3   2   7      805.99      921.19     14.07 o
   4   2   7      781.01      840.77     12.53 o
   5   2   7        0.09        4.59      9.68 o
   6   2   7      102.96      153.93     12.08 o
   7   2   7      794.01      886.74     12.69 o
   8   2   7       29.54       37.17     10.72 o
   9   2   7       18.32       44.48     12.39 o
  10   2   7      133.88      146.99     13.13 o
  11   2   7       27.99       38.10     12.41 o
  12   2   7       98.13       90.53     14.08 o
  13   2   7       24.82       24.66     14.05 o
  14   2   7       30.26       23.25     16.55 o
  15   2   7        0.97        3.68     14.62 o
 -14   3   7        9.11        1.72     14.53 o
 -13   3   7      138.51      175.03     17.57 o
 -12   3   7      167.67      168.33     12.02 o
 -11   3   7      177.61      191.91     13.15 o
 -10   3   7      276.20      261.36     12.05 o
  -9   3   7      210.19      181.67     12.70 o
  -8   3   7       40.48       80.04     11.66 o
  -7   3   7      294.96      313.26     11.31 o
  -6   3   7      653.76      616.04     12.17 o
  -5   3   7      753.83      740.99     12.06 o
  -4   3   7     3669.87     3616.20     18.26 o
  -3   3   7     1017.11      928.87     11.70 o
  -2   3   7     2131.50     2037.60     14.66 o
  -1   3   7      940.92      925.82     11.41 o
   0   3   7      430.68      376.39     12.24 o
   1   3   7      237.74      223.85     11.92 o
   2   3   7     1061.10     1100.05     14.44 o
   3   3   7      414.60      363.20     21.83 o
   4   3   7     1067.58     1158.24     27.64 o
   5   3   7     1386.62     1282.30     17.18 o
   6   3   7      628.28      615.74     12.68 o
   7   3   7     1058.18     1103.49     21.74 o
   8   3   7      504.81      484.31     13.73 o
   9   3   7      523.38      470.87     13.14 o
  10   3   7      484.42      460.62     13.41 o
  11   3   7      349.03      352.61     19.56 o
  12   3   7       97.41       83.83     12.87 o
  13   3   7       87.61       92.67     14.39 o
  14   3   7       58.48       77.62     15.98 o
 -14   4   7        0.00       14.82     14.09 o
 -13   4   7        0.33        3.78     14.94 o
 -12   4   7        0.83       11.12     14.05 o
 -11   4   7       32.52       41.04     13.20 o
 -10   4   7        1.53       12.87     11.76 o
  -9   4   7       88.87      116.24     11.19 o
  -8   4   7        0.18        5.62     11.78 o
  -7   4   7      645.22      653.72     13.50 o
  -6   4   7        6.79       15.92     11.05 o
  -5   4   7      724.42      723.44     11.70 o
  -4   4   7      119.66      117.83     10.65 o
  -3   4   7      378.82      350.89     10.59 o
  -2   4   7      342.05      369.66     12.26 o
  -1   4   7       79.65       82.42     11.79 o
   0   4   7        3.24       -5.70     11.53 o
   1   4   7       78.87       68.76     11.57 o
   2   4   7      263.27      285.50     12.82 o
   3   4   7      117.53      143.42     12.85 o
   4   4   7       30.95       49.27     12.93 o
   5   4   7      242.76      279.51     13.76 o
   6   4   7       33.34       33.13     12.37 o
   7   4   7        6.08       39.66     13.40 o
   8   4   7       16.63       10.22     12.69 o
   9   4   7        2.70       19.93     12.84 o
  10   4   7        2.37        8.24     14.35 o
  11   4   7        3.10       10.76     12.95 o
  12   4   7       36.87       43.85     15.41 o
  13   4   7        2.20        5.47     16.30 o
  14   4   7        2.23       16.59     15.83 o
 -13   5   7       53.16       62.90     15.29 o
 -12   5   7       70.48       66.95     14.89 o
 -11   5   7      327.65      302.15     14.69 o
 -10   5   7       92.49      109.41     13.69 o
  -9   5   7      108.84      113.75     13.83 o
  -8   5   7      343.90      333.23     13.58 o
  -7   5   7       40.66       68.42     11.48 o
  -6   5   7       82.97       90.23     11.31 o
  -5   5   7     1089.61     1086.06     12.83 o
  -4   5   7      154.51      149.66     10.81 o
  -3   5   7      441.22      422.51     13.09 o
  -2   5   7     2163.97     2061.25     21.46 o
  -1   5   7      483.46      515.28     15.33 o
   0   5   7      522.91      476.21     12.91 o
   1   5   7     1653.20     1649.34     20.38 o
   2   5   7      558.63      602.09     14.49 o
   3   5   7      491.91      518.44     14.82 o
   4   5   7      235.93      215.90     15.84 o
   5   5   7       84.08      126.80     14.79 o
   6   5   7       72.91       82.91     14.68 o
   7   5   7      122.56       91.19     15.38 o
   8   5   7        1.21       19.73     16.88 o
   9   5   7      382.84      357.29     23.82 o
  10   5   7      347.11      319.90     24.04 o
  11   5   7        5.55       28.29     15.27 o
  12   5   7       80.22       86.25     15.12 o
  13   5   7       37.26       30.61     15.68 o
 -12   6   7        2.98       26.92     16.11 o
 -11   6   7        6.99       20.10     15.35 o
 -10   6   7       10.74       26.01     13.69 o
  -9   6   7      197.01      194.75     13.24 o
  -8   6   7      241.18      274.08     13.17 o
  -7   6   7       89.56       95.47     11.96 o
  -6   6   7      159.66      164.86     12.02 o
  -5   6   7        0.73       16.38     12.73 o
  -4   6   7      105.24      100.65     13.59 o
  -3   6   7      930.40      958.58     15.58 o
  -2   6   7        0.59       20.58     13.40 o
  -1   6   7       41.39       55.62     14.07 o
   0   6   7      324.74      341.57     13.75 o
   1   6   7      623.90      625.16     14.89 o
   2   6   7       36.06       39.96     14.20 o
   3   6   7     1237.76     1275.93     19.84 o
   4   6   7       22.31       22.59     16.54 o
   5   6   7      105.81      103.43     16.81 o
   6   6   7       65.57       85.30     15.43 o
   7   6   7      131.06      143.96     17.96 o
   8   6   7        9.14       15.02     16.07 o
   9   6   7       21.70       30.09     18.74 o
  10   6   7       14.48        6.09     19.78 o
  11   6   7       49.04       43.23     18.07 o
  12   6   7        2.44        2.72     21.48 o
 -11   7   7       12.94       29.50     16.78 o
 -10   7   7      108.24      112.25     16.46 o
  -9   7   7        3.76       19.92     12.79 o
  -8   7   7      155.37      155.27     13.55 o
  -7   7   7      533.85      520.80     16.88 o
  -6   7   7       77.28       77.48     12.45 o
  -5   7   7      222.36      225.74     14.18 o
  -4   7   7      528.20      573.63     22.41 o
  -3   7   7      154.43      173.48     13.08 o
  -2   7   7      116.35      134.04     14.57 o
  -1   7   7      184.60      182.89     16.13 o
   0   7   7        1.40       -2.89     14.34 o
   1   7   7      678.84      627.23     15.92 o
   2   7   7       83.88       92.59     21.45 o
   3   7   7      163.05      162.89     22.21 o
   4   7   7     1641.55     1652.47    136.01 o
   5   7   7      297.00      302.31     18.48 o
   6   7   7      111.68      108.03     16.34 o
   7   7   7      302.16      258.33     19.22 o
   8   7   7       52.11       44.69     19.12 o
   9   7   7        4.57        4.28     15.99 o
  10   7   7       88.23       74.07     18.57 o
  11   7   7       18.05       36.97     21.27 o
  -9   8   7        0.20       14.04     15.35 o
  -8   8   7       39.89       40.03     14.45 o
  -7   8   7        5.30       12.32     13.64 o
  -6   8   7       11.71       26.01     13.67 o
  -5   8   7       20.67       15.61     15.00 o
  -4   8   7        0.94       11.76     14.79 o
  -3   8   7       17.75       17.24     15.18 o
  -2   8   7       37.54       43.66     14.85 o
  -1   8   7       12.32       23.27     15.92 o
   0   8   7       26.06       15.60     16.84 o
   1   8   7        1.99        7.77     16.96 o
   2   8   7        7.08       14.19     19.35 o
   3   8   7      137.80      132.46     18.60 o
   4   8   7        0.29       -4.74     20.38 o
   5   8   7       22.21       37.60     18.84 o
   6   8   7        2.19       20.32     19.24 o
   7   8   7        1.53       24.48     19.93 o
   8   8   7        0.00       -3.81     20.59 o
   9   8   7        0.99        6.17     21.01 o
  -7   9   7       80.43       71.95     16.58 o
  -6   9   7       61.06       52.57     15.50 o
  -5   9   7      128.96      152.97     19.14 o
  -4   9   7       21.25       24.85     19.33 o
  -3   9   7        9.56       17.00     16.28 o
  -2   9   7       53.17       49.75     19.70 o
  -1   9   7       24.53       30.81     17.66 o
   0   9   7        6.37       11.49     17.84 o
   1   9   7      122.94      126.04     21.39 o
   2   9   7       27.71       21.37     20.01 o
   3   9   7       46.29       40.10     20.02 o
   4   9   7      137.78      130.25     22.15 o
   5   9   7       12.20       14.53     20.83 o
   6   9   7       29.19       17.69     21.27 o
  -2  10   7        0.69       -1.33     22.39 o
  -1  10   7       18.28       17.63     21.42 o
   0  10   7        6.73       -7.04     23.26 o
   1  10   7        8.68       18.16     25.24 o
   2  10   7       28.19       11.83     25.95 o
 -15   0   8       21.92       47.72     15.73 o
 -14   0   8       32.75       33.08     17.59 o
 -13   0   8       52.04       47.21     16.21 o
 -12   0   8      196.90      186.25     14.59 o
 -11   0   8      972.70      916.23     16.67 o
 -10   0   8      646.88      710.53     18.51 o
  -9   0   8     1261.75     1277.64     19.41 o
  -8   0   8      957.19      886.67     18.51 o
  -7   0   8     1541.83     1455.22     26.74 o
  -6   0   8      944.59      847.33     31.96 o
  -5   0   8      275.47      331.03     16.14 o
  -4   0   8      958.19      905.81     17.47 o
  -3   0   8      343.04      389.13     16.47 o
  -2   0   8       54.96      123.19     13.82 o
  -1   0   8       10.56       27.22     12.27 o
   0   0   8     1613.06     1620.45     16.53 o
   1   0   8       64.30       58.38     13.16 o
   2   0   8     2181.46     1957.92     17.05 o
   3   0   8     2377.75     2276.71     20.87 o
   4   0   8     1257.38     1231.68     18.38 o
   5   0   8     1749.50     1809.60     19.78 o
   6   0   8      294.03      286.07     15.96 o
   7   0   8       66.67      128.53     18.33 o
   8   0   8       25.63       58.65     15.78 o
   9   0   8       80.53      107.18     16.46 o
  10   0   8        1.14       27.36     21.04 o
  11   0   8      187.98      231.00     31.91 o
  12   0   8      339.07      320.00     19.34 o
  13   0   8      245.35      225.48     19.83 o
  14   0   8      111.02      110.69     20.66 o
  15   0   8       18.15       21.14     21.76 o
 -15   1   8        0.91        6.16     13.94 o
 -14   1   8        0.73       12.87     13.96 o
 -13   1   8       26.63       22.54     13.32 o
 -12   1   8        4.93        4.17     12.69 o
 -11   1   8       77.87       73.36     11.43 o
 -10   1   8       95.40       83.14     11.76 o
  -9   1   8        0.17        3.30     12.11 o
  -8   1   8        0.34       15.66     10.44 o
  -7   1   8       79.55       70.60      9.34 o
  -6   1   8       50.81       50.16      9.69 o
  -5   1   8       41.33       68.28     11.57 o
  -4   1   8        1.13       -1.97      9.53 o
  -3   1   8      169.14      160.02     11.41 o
  -2   1   8      200.68      203.97      9.73 o
  -1   1   8      595.42      634.33     12.14 o
   0   1   8       38.61       43.50      9.52 o
   1   1   8      712.35      720.58     10.74 o
   2   1   8      352.49      368.91     10.69 o
   3   1   8       28.17       22.70      9.60 o
   4   1   8      252.13      214.11      9.67 o
   5   1   8        5.13       34.12      9.91 o
   6   1   8      315.52      318.73     10.21 o
   7   1   8       15.54       27.31     10.42 o
   8   1   8      179.90      192.84     10.77 o
   9   1   8        0.50        9.11     11.18 o
  10   1   8      102.77      115.94     11.69 o
  11   1   8       50.29       68.26     11.85 o
  12   1   8        1.80       11.80     13.14 o
  13   1   8        7.65        8.53     14.13 o
  14   1   8        0.23       13.26     14.94 o
  15   1   8        2.33        2.92     15.47 o
 -15   2   8       24.37       16.94     14.92 o
 -14   2   8       35.80       44.15     13.54 o
 -13   2   8       36.99       38.73     14.19 o
 -12   2   8       95.39       86.99     13.23 o
 -11   2   8      268.64      265.64     12.91 o
 -10   2   8      193.99      212.66     11.28 o
  -9   2   8      581.02      558.59     11.31 o
  -8   2   8      154.66      159.24      9.44 o
  -7   2   8       54.38       62.77     10.32 o
  -6   2   8     1328.35     1178.20     11.60 o
  -5   2   8      400.84      478.99     15.33 o
  -4   2   8     1879.01     1794.03     73.00 o
  -3   2   8     3888.37     3859.07     18.59 o
  -2   2   8     3535.06     3464.85     26.00 o
  -1   2   8     1687.34     1480.61     13.61 o
   0   2   8     1241.98     1121.42     16.06 o
   1   2   8      430.32      443.15     10.25 o
   2   2   8      970.81      940.95     13.65 o
   3   2   8     2016.66     2074.53     20.16 o
   4   2   8     1650.75     1802.75     18.89 o
   5   2   8     2733.56     2776.36     30.02 o
   6   2   8      833.32      780.29     12.66 o
   7   2   8      275.52      297.26     12.08 o
   8   2   8      264.71      233.50     12.74 o
   9   2   8      258.46      229.19     13.10 o
  10   2   8      117.88      115.05     11.86 o
  11   2   8      103.68      105.77     11.76 o
  12   2   8      132.51      124.71     14.38 o
  13   2   8       14.09       18.92     13.84 o
  14   2   8       23.40       33.61     14.50 o
 -14   3   8        0.46        7.56     13.25 o
 -13   3   8        0.50        3.07     14.01 o
 -12   3   8        0.15       -4.37     12.41 o
 -11   3   8        8.04       10.92     12.11 o
 -10   3   8       14.47       31.94     12.24 o
  -9   3   8        1.56       12.53     12.07 o
  -8   3   8       12.73        7.65     12.13 o
  -7   3   8      992.24     1014.90     22.47 o
  -6   3   8        5.67       25.49     11.30 o
  -5   3   8       55.39       48.94     11.27 o
  -4   3   8      806.94      842.95     14.00 o
  -3   3   8        2.78        4.93     11.33 o
  -2   3   8       62.67      108.74     10.07 o
  -1   3   8      155.26      159.94     10.32 o
   0   3   8       29.28       32.48      9.54 o
   1   3   8       12.34       19.57     11.47 o
   2   3   8      237.20      229.06     12.38 o
   3   3   8       62.00       74.87     10.30 o
   4   3   8      667.63      673.68     13.25 o
   5   3   8      333.82      355.85     11.97 o
   6   3   8       47.46       63.77     10.73 o
   7   3   8      209.82      251.80     12.26 o
   8   3   8       37.64       35.54     12.61 o
   9   3   8       91.87      103.74     13.68 o
  10   3   8        4.00        9.56     13.87 o
  11   3   8        0.32       18.98     12.37 o
  12   3   8       48.31       50.89     14.93 o
  13   3   8        3.72        8.10     14.25 o
  14   3   8        0.52       14.73     16.13 o
 -14   4   8       23.34       32.81     14.93 o
 -13   4   8       63.65       66.16     15.08 o
 -12   4   8      120.28      118.96     14.04 o
 -11   4   8      248.77      212.23     15.67 o
 -10   4   8      275.72      268.01     13.29 o
  -9   4   8      217.54      222.47     12.08 o
  -8   4   8      480.03      490.77     12.87 o
  -7   4   8        1.79        9.94     11.76 o
  -6   4   8       73.96       63.69     10.89 o
  -5   4   8      664.79      619.58     11.61 o
  -4   4   8     1029.97     1008.04     13.46 o
  -3   4   8      718.28      751.64     11.38 o
  -2   4   8     1130.11     1109.90     15.49 o
  -1   4   8      626.08      605.76     12.51 o
   0   4   8      139.47      128.61     11.21 o
   1   4   8      103.24      124.77     12.18 o
   2   4   8      266.19      276.06     11.93 o
   3   4   8     1402.91     1362.88     15.07 o
   4   4   8      331.33      346.39     15.13 o
   5   4   8       79.03       85.67     12.36 o
   6   4   8       29.59       36.21     12.18 o
   7   4   8       79.30       88.50     12.83 o
   8   4   8       21.82       43.08     13.54 o
   9   4   8       96.06       96.37     14.11 o
  10   4   8      318.58      296.61     15.65 o
  11   4   8      128.05      134.29     15.55 o
  12   4   8       28.30       22.99     13.72 o
  13   4   8       24.40       33.83     15.32 o
 -13   5   8       17.61       32.08     15.87 o
 -12   5   8       35.78       32.18     13.85 o
 -11   5   8       16.98       46.44     14.49 o
 -10   5   8        4.80       13.95     14.06 o
  -9   5   8       22.67       24.67     12.18 o
  -8   5   8      315.78      323.42     13.28 o
  -7   5   8       36.08       37.64     11.03 o
  -6   5   8       33.40       35.07     10.81 o
  -5   5   8      107.54      117.62     12.17 o
  -4   5   8       16.01       41.06     10.50 o
  -3   5   8       24.50       33.51     10.41 o
  -2   5   8        2.33       63.68     13.89 o
  -1   5   8      321.28      324.28     12.40 o
   0   5   8      670.77      683.69     13.69 o
   1   5   8       32.79       44.14     12.51 o
   2   5   8     1109.01     1077.58     15.02 o
   3   5   8      110.67      102.20     13.58 o
   4   5   8      553.71      532.79     15.50 o
   5   5   8       13.09       36.93     14.65 o
   6   5   8       64.29       65.88     15.61 o
   7   5   8        4.73        0.29     15.92 o
   8   5   8      136.83      155.77     15.86 o
   9   5   8       36.09       30.00     16.16 o
  10   5   8       21.00       44.70     16.60 o
  11   5   8       38.36       49.95     15.55 o
  12   5   8       14.14       10.48     16.05 o
  13   5   8       10.52       16.71     15.80 o
 -12   6   8       15.52       12.11     15.83 o
 -11   6   8      193.79      166.67     15.98 o
 -10   6   8       27.65       20.52     14.07 o
  -9   6   8        1.41       17.66     14.00 o
  -8   6   8      273.38      252.12     12.88 o
  -7   6   8       41.96       85.69     12.18 o
  -6   6   8      136.04      172.89     12.22 o
  -5   6   8     1399.19     1399.98     15.71 o
  -4   6   8       90.95      133.92     11.66 o
  -3   6   8      672.96      652.04     13.45 o
  -2   6   8      881.37      886.41     17.25 o
  -1   6   8       15.59       40.84     12.57 o
   0   6   8      254.41      239.57     13.92 o
   1   6   8      420.72      454.95     13.97 o
   2   6   8        6.98       40.14     12.80 o
   3   6   8      249.02      279.78     15.69 o
   4   6   8      557.07      561.90     48.28 o
   5   6   8       49.92       78.12     15.19 o
   6   6   8      708.63      649.64     18.98 o
   7   6   8      336.50      299.86     20.09 o
   8   6   8       84.03       58.68     19.88 o
   9   6   8      222.36      170.36     23.14 o
  10   6   8       75.81       59.49     17.84 o
  11   6   8       17.96       49.11     20.56 o
  12   6   8       76.40       57.29     21.86 o
 -10   7   8        0.07       19.09     15.93 o
  -9   7   8        3.46       -1.03     15.51 o
  -8   7   8        4.93       11.80     13.13 o
  -7   7   8       27.64       25.67     12.60 o
  -6   7   8       32.88       43.10     12.74 o
  -5   7   8       88.61       72.73     13.60 o
  -4   7   8       12.97       33.45     11.45 o
  -3   7   8        9.96       21.81     14.41 o
  -2   7   8       11.05       29.04     16.61 o
  -1   7   8       13.14       18.15     13.79 o
   0   7   8       44.46       50.49     14.04 o
   1   7   8      232.94      211.63     14.88 o
   2   7   8      313.56      300.55     16.43 o
   3   7   8        9.31       28.53     17.60 o
   4   7   8        0.79       14.68     17.77 o
   5   7   8       32.97        1.36     18.05 o
   6   7   8       98.03       74.21     18.45 o
   7   7   8        2.13       12.85     15.27 o
   8   7   8        2.30        7.98     19.24 o
   9   7   8        0.22       27.23     17.64 o
  10   7   8       17.63       38.74     21.45 o
  -9   8   8       11.36       43.46     15.47 o
  -8   8   8       75.19       73.04     15.08 o
  -7   8   8      114.87      103.89     14.33 o
  -6   8   8       14.40       11.23     13.83 o
  -5   8   8       58.66       69.89     13.51 o
  -4   8   8        6.49       34.60     14.99 o
  -3   8   8       30.03       33.41     14.91 o
  -2   8   8      185.12      186.52     17.00 o
  -1   8   8       88.33      110.69     16.08 o
   0   8   8      245.89      224.10     16.87 o
   1   8   8      574.86      576.00     25.10 o
   2   8   8      147.63      145.61     18.40 o
   3   8   8       29.91       47.00     18.58 o
   4   8   8      261.37      240.81     19.97 o
   5   8   8       54.11       60.48     19.25 o
   6   8   8       57.63       48.91     19.85 o
   7   8   8       48.96       49.68     20.15 o
   8   8   8       30.05        6.85     20.90 o
  -6   9   8        1.81       17.35     15.58 o
  -5   9   8        2.79       13.17     14.96 o
  -4   9   8        2.23        8.49     20.47 o
  -3   9   8       43.70       34.61     21.12 o
  -2   9   8        8.76       17.84     16.91 o
  -1   9   8        0.40       -1.18     17.22 o
   0   9   8       28.24       35.01     18.26 o
   1   9   8        0.66       16.89     20.07 o
   2   9   8       12.87       14.39     21.52 o
   3   9   8       24.09       16.09     20.61 o
   4   9   8        5.67       22.28     20.66 o
   5   9   8        0.29       -6.85     20.65 o
   6   9   8        2.48        2.80     21.62 o
 -14   1   9       27.49       28.41     14.20 o
 -13   1   9       57.10       64.18     12.21 o
 -12   1   9       43.95       54.80     12.29 o
 -11   1   9      442.43      388.69     11.50 o
 -10   1   9      266.06      250.29     10.92 o
  -9   1   9      141.57      119.20      9.94 o
  -8   1   9      143.54      103.59      9.65 o
  -7   1   9       10.36       12.01     10.96 o
  -6   1   9      317.84      300.53      9.66 o
  -5   1   9       96.73      140.82      9.38 o
  -4   1   9      406.16      396.86     11.30 o
  -3   1   9      566.96      580.62     15.11 o
  -2   1   9     1342.19     1297.03     22.16 o
  -1   1   9       79.75       91.55     10.50 o
   0   1   9      260.30      263.88     11.17 o
   1   1   9      510.66      493.44      9.57 o
   2   1   9      155.58      154.65      8.95 o
   3   1   9     1205.81     1219.07     15.69 o
   4   1   9     1210.90     1200.48     16.89 o
   5   1   9     1258.78     1155.94     12.65 o
   6   1   9      862.45      840.54     12.84 o
   7   1   9      119.79      114.50     10.42 o
   8   1   9       21.39       15.60     10.08 o
   9   1   9      133.69      122.67     11.21 o
  10   1   9       93.40      112.96     11.77 o
  11   1   9      101.31       95.87     12.27 o
  12   1   9      256.65      256.46     13.54 o
  13   1   9       73.39       60.56     14.12 o
  14   1   9       28.69       25.29     14.96 o
 -14   2   9        3.23       14.60     14.00 o
 -13   2   9        5.53       -1.94     13.13 o
 -12   2   9       12.79       27.95     12.42 o
 -11   2   9        2.69       14.34     12.75 o
 -10   2   9       14.72       21.54     10.58 o
  -9   2   9       12.11       24.12     10.62 o
  -8   2   9        2.71       11.60     10.06 o
  -7   2   9      632.40      587.21     10.85 o
  -6   2   9      287.93      280.14     10.26 o
  -5   2   9        1.26       16.87     10.86 o
  -4   2   9       79.64      109.83     10.66 o
  -3   2   9      807.00      844.51     13.00 o
  -2   2   9      140.09      126.06      9.99 o
  -1   2   9      388.21      344.18     12.16 o
   0   2   9      553.26      553.65     12.14 o
   1   2   9       50.05       45.54      8.91 o
   2   2   9       13.47       19.60      9.24 o
   3   2   9      212.02      231.13      9.57 o
   4   2   9      726.78      745.36     10.95 o
   5   2   9      292.75      341.84      9.76 o
   6   2   9       24.87       24.59     10.60 o
   7   2   9      162.92      196.02     10.75 o
   8   2   9        0.56        4.03     11.02 o
   9   2   9      127.11      114.24     11.21 o
  10   2   9       27.78       30.26     11.71 o
  11   2   9        5.32       11.71     12.11 o
  12   2   9        3.75       25.51     12.99 o
  13   2   9        7.34       18.30     13.44 o
  14   2   9        0.00        5.13     14.75 o
 -14   3   9       11.99        7.47     13.70 o
 -13   3   9        9.89        1.75     14.77 o
 -12   3   9       92.17       90.53     14.17 o
 -11   3   9       41.20       46.23     12.38 o
 -10   3   9      123.57      133.74     12.87 o
  -9   3   9      219.42      220.49     12.44 o
  -8   3   9      302.46      280.76     12.84 o
  -7   3   9       14.62       24.04     11.59 o
  -6   3   9      254.10      245.29     11.86 o
  -5   3   9      978.63      918.92     12.28 o
  -4   3   9     2466.26     2336.66     34.15 o
  -3   3   9     2942.42     2909.34     42.75 o
  -2   3   9      897.91      798.72     15.11 o
  -1   3   9      745.55      778.07     20.39 o
   0   3   9      185.70      206.26     10.09 o
   1   3   9      181.61      225.80     10.57 o
   2   3   9      194.00      223.84     11.50 o
   3   3   9     1160.88     1128.25     41.24 o
   4   3   9      958.96     1022.97     14.12 o
   5   3   9      904.55      977.71     14.37 o
   6   3   9      278.37      248.21     12.09 o
   7   3   9      184.44      166.11     12.08 o
   8   3   9      346.12      326.13     13.04 o
   9   3   9      173.61      151.14     13.45 o
  10   3   9      426.92      420.12     21.78 o
  11   3   9      212.72      209.64     13.77 o
  12   3   9       94.92       80.71     14.33 o
  13   3   9       42.21       45.56     15.63 o
  14   3   9       17.37       37.72     15.34 o
 -13   4   9        0.29       -0.64     14.77 o
 -12   4   9        0.73       17.90     13.26 o
 -11   4   9        0.99       21.14     12.36 o
 -10   4   9        0.25        8.65     12.93 o
  -9   4   9       65.60       77.72     12.19 o
  -8   4   9        0.49       16.91     12.13 o
  -7   4   9       75.48       74.51     11.93 o
  -6   4   9      237.16      221.41     11.64 o
  -5   4   9        0.16        4.49     10.43 o
  -4   4   9      107.89      135.42     12.11 o
  -3   4   9       10.16       12.21     10.23 o
  -2   4   9       34.11       36.05     10.33 o
  -1   4   9        3.13        0.70     11.38 o
   0   4   9       78.92      101.92     10.60 o
   1   4   9        0.00        7.82     11.04 o
   2   4   9       16.97       20.83     12.08 o
   3   4   9       23.21       41.46     11.69 o
   4   4   9        0.57        8.33     12.86 o
   5   4   9       15.31       17.11     11.83 o
   6   4   9      174.58      212.24     13.81 o
   7   4   9       54.34       58.06     12.57 o
   8   4   9       47.23       55.68     13.49 o
   9   4   9       13.91       20.12     13.12 o
  10   4   9       24.76       24.40     15.03 o
  11   4   9        3.91        9.29     14.12 o
  12   4   9        3.87       20.41     16.11 o
  13   4   9       15.17       12.14     15.71 o
 -12   5   9       13.60       16.91     15.83 o
 -11   5   9      160.72      153.13     14.95 o
 -10   5   9      167.89      178.79     14.12 o
  -9   5   9        9.63       18.94     13.00 o
  -8   5   9      214.01      225.59     12.95 o
  -7   5   9      117.79      149.54     12.68 o
  -6   5   9       63.52       80.40     11.36 o
  -5   5   9      423.38      403.75     13.21 o
  -4   5   9      282.37      329.86     11.45 o
  -3   5   9      138.85      127.12     11.95 o
  -2   5   9     1179.49     1151.84     14.80 o
  -1   5   9      108.65      155.60     12.49 o
   0   5   9       72.30       89.89     12.20 o
   1   5   9      781.26      741.71     13.73 o
   2   5   9       63.99      100.14     13.02 o
   3   5   9      133.07      134.60     12.63 o
   4   5   9     1329.01     1383.80     29.11 o
   5   5   9        2.12        2.62     13.35 o
   6   5   9      228.76      223.17     15.44 o
   7   5   9      523.51      498.05     28.58 o
   8   5   9        5.21       11.74     15.38 o
   9   5   9      108.00      101.35     16.25 o
  10   5   9      120.73      113.18     16.88 o
  11   5   9        8.54        7.47     15.99 o
  12   5   9       50.04       45.20     18.27 o
 -11   6   9        1.40       -0.12     15.97 o
 -10   6   9       41.77       39.69     14.27 o
  -9   6   9       41.12       40.71     14.32 o
  -8   6   9       40.78       46.79     13.79 o
  -7   6   9       16.06       20.21     11.76 o
  -6   6   9      186.02      190.79     12.44 o
  -5   6   9        3.83       11.56     12.97 o
  -4   6   9      140.21      166.07     11.66 o
  -3   6   9      405.37      403.46     12.48 o
  -2   6   9        2.49        9.59     12.53 o
  -1   6   9        4.74       23.33     13.55 o
   0   6   9      274.16      293.69     13.84 o
   1   6   9        0.10       -1.33     13.44 o
   2   6   9       29.80       26.91     13.93 o
   3   6   9        0.86       22.89     14.45 o
   4   6   9        6.67       40.92     16.86 o
   5   6   9       20.14       -1.23     17.16 o
   6   6   9       52.86       64.23     18.07 o
   7   6   9       56.97       58.32     18.12 o
   8   6   9        1.87       24.00     18.64 o
   9   6   9        1.28       23.92     16.48 o
  10   6   9       42.07       36.75     17.83 o
  11   6   9        0.01       12.33     21.77 o
 -10   7   9       52.44       51.50     16.47 o
  -9   7   9       91.14       76.13     15.83 o
  -8   7   9       24.82       35.59     13.53 o
  -7   7   9      177.71      158.63     13.96 o
  -6   7   9      220.40      239.85     14.40 o
  -5   7   9      215.82      219.12     15.24 o
  -4   7   9      131.05      136.97     12.57 o
  -3   7   9       86.83       98.27     15.73 o
  -2   7   9      432.93      468.79     15.09 o
  -1   7   9      406.00      402.47     22.72 o
   0   7   9      277.18      298.64     14.59 o
   1   7   9      511.32      499.32     16.69 o
   2   7   9      736.78      711.91     17.14 o
   3   7   9       31.16       53.93     17.83 o
   4   7   9      203.32      184.20     18.48 o
   5   7   9      240.36      210.99     18.93 o
   6   7   9       92.76       99.14     18.71 o
   7   7   9      130.97      123.30     18.56 o
   8   7   9       20.46       31.14     17.77 o
   9   7   9       42.85       19.26     20.29 o
  10   7   9       71.24       57.66     21.27 o
  -8   8   9        0.01       12.36     15.08 o
  -7   8   9       25.70       18.53     14.12 o
  -6   8   9       25.52       29.63     14.55 o
  -5   8   9        5.28       -0.56     15.68 o
  -4   8   9        3.72        8.51     13.51 o
  -3   8   9        2.43        0.62     16.57 o
  -2   8   9        6.13        5.68     14.49 o
  -1   8   9       23.06       29.60     15.09 o
   0   8   9        9.05       20.84     15.62 o
   1   8   9        4.23       16.82     16.42 o
   2   8   9        0.49        5.42     20.20 o
   3   8   9       15.13       32.22     21.04 o
   4   8   9        4.10       15.99     19.18 o
   5   8   9        0.13       -7.46     20.24 o
   6   8   9        5.73       18.05     19.92 o
   7   8   9        1.47       20.83     20.55 o
   8   8   9        0.21       -2.31     19.05 o
  -5   9   9       34.04       30.78     15.83 o
  -4   9   9       28.96       23.84     19.42 o
  -3   9   9        1.82       12.83     17.11 o
  -2   9   9       47.15       55.63     17.21 o
  -1   9   9       51.60       49.78     17.60 o
   0   9   9       49.57       42.45     18.53 o
   1   9   9      172.35      152.96     24.07 o
   2   9   9       77.14       60.92     24.53 o
   3   9   9       12.29       36.54     20.95 o
   4   9   9       99.70       85.62     21.44 o
   5   9   9        6.38       11.77     21.24 o
 -14   0  10       54.55       60.67     20.35 o
 -13   0  10       54.21       55.61     21.46 o
 -12   0  10       35.81       47.35     18.58 o
 -11   0  10      199.01      163.84     19.60 o
 -10   0  10      442.57      413.15     15.65 o
  -9   0  10      204.56      199.29     14.80 o
  -8   0  10      536.02      549.55     14.89 o
  -7   0  10       66.24       64.72     14.10 o
  -6   0  10     1422.32     1355.34     18.73 o
  -5   0  10      524.13      540.96     14.33 o
  -4   0  10      294.79      341.43     17.91 o
  -3   0  10      791.56      749.92     13.84 o
  -2   0  10     1244.75     1207.40     59.36 o
  -1   0  10      551.11      574.46     26.09 o
   0   0  10        6.12       -0.90     10.67 o
   1   0  10     2004.69     1953.28     19.75 o
   2   0  10     1184.17     1144.54     15.12 o
   3   0  10     1569.31     1497.53     18.76 o
   4   0  10     1161.66     1102.80     18.11 o
   5   0  10      628.46      621.10     17.08 o
   6   0  10       50.27      108.98     15.57 o
   7   0  10        2.35        6.02     15.81 o
   8   0  10       29.31       47.44     16.26 o
   9   0  10       71.71       63.57     26.19 o
  10   0  10      260.10      247.71     26.91 o
  11   0  10      100.02      119.39     18.50 o
  12   0  10      368.29      347.42     20.28 o
  13   0  10      196.77      178.32     22.08 o
  14   0  10       42.29       32.19     21.61 o
 -14   1  10       29.84       43.44     12.36 o
 -13   1  10        8.45       21.91     12.10 o
 -12   1  10       78.27       91.70     12.31 o
 -11   1  10        5.02       22.40     11.13 o
 -10   1  10        0.34        3.01     11.82 o
  -9   1  10       27.56       18.62     11.62 o
  -8   1  10       24.25       32.92     11.31 o
  -7   1  10      258.51      271.03     10.38 o
  -6   1  10       35.50       55.31     10.39 o
  -5   1  10      525.08      505.38     11.60 o
  -4   1  10       36.58       62.05      9.58 o
  -3   1  10      842.07      777.98     12.71 o
  -2   1  10       46.58       56.94      9.18 o
  -1   1  10        0.85       51.58     10.44 o
   0   1  10      354.88      394.40     10.58 o
   1   1  10     1175.23     1136.12     11.69 o
   2   1  10      228.81      241.25      9.55 o
   3   1  10       22.89       35.06      9.49 o
   4   1  10      253.13      268.48      9.60 o
   5   1  10       88.83       96.70      9.99 o
   6   1  10       30.68       31.71     10.43 o
   7   1  10       11.25       22.97     10.89 o
   8   1  10       26.72       30.34     10.89 o
   9   1  10       38.88       43.11     11.23 o
  10   1  10        0.62        9.68     11.82 o
  11   1  10       24.87       32.81     13.35 o
  12   1  10       23.94       21.82     13.58 o
  13   1  10       21.24        8.98     14.77 o
  14   1  10        1.54       12.51     15.29 o
 -14   2  10       29.87       40.97     15.26 o
 -13   2  10       56.54       58.96     13.45 o
 -12   2  10      165.11      181.71     13.10 o
 -11   2  10      439.47      414.91     12.95 o
 -10   2  10      466.98      483.29     12.41 o
  -9   2  10      217.17      231.94     10.84 o
  -8   2  10      573.03      556.17     11.57 o
  -7   2  10       16.78       28.35     11.85 o
  -6   2  10        4.12       39.58      9.48 o
  -5   2  10      582.12      527.62     13.17 o
  -4   2  10      795.06      718.51     14.10 o
  -3   2  10     2178.34     2098.36     17.61 o
  -2   2  10     2424.69     2271.74     19.01 o
  -1   2  10     2957.44     2840.55     32.93 o
   0   2  10     2601.66     2637.37     35.99 o
   1   2  10     1535.83     1629.04     21.80 o
   2   2  10     1154.40     1158.16     31.05 o
   3   2  10     2032.56     2076.55     35.81 o
   4   2  10      744.13      733.58     11.86 o
   5   2  10      441.24      426.03     10.06 o
   6   2  10      720.86      713.54     12.16 o
   7   2  10      217.57      209.20     11.40 o
   8   2  10      301.45      296.75     11.65 o
   9   2  10      210.32      197.57     11.74 o
  10   2  10      242.60      249.12     12.58 o
  11   2  10      184.67      158.83     13.19 o
  12   2  10       74.75       76.36     13.59 o
  13   2  10       38.97       24.63     14.56 o
  14   2  10       14.92       13.25     15.39 o
 -13   3  10       18.13       32.73     14.54 o
 -12   3  10        0.53        9.62     13.11 o
 -11   3  10       19.63       13.29     17.09 o
 -10   3  10       11.85       16.63     12.81 o
  -9   3  10        0.06        2.74     11.76 o
  -8   3  10       12.39       25.75     11.40 o
  -7   3  10       21.74       42.45     10.59 o
  -6   3  10      157.81      147.78     13.64 o
  -5   3  10       14.13       28.78     12.07 o
  -4   3  10      128.95      116.73     12.18 o
  -3   3  10       39.51       43.91     10.27 o
  -2   3  10       81.96       73.40     10.22 o
  -1   3  10       40.35       47.60     10.04 o
   0   3  10      270.13      261.55     10.58 o
   1   3  10      268.05      268.13      9.75 o
   2   3  10        9.70       19.90     11.07 o
   3   3  10       31.26       39.69      9.81 o
   4   3  10        0.34       11.60      9.53 o
   5   3  10      387.15      394.61     10.34 o
   6   3  10        5.24        9.01     11.12 o
   7   3  10        0.01       13.74     11.08 o
   8   3  10        0.01        4.68     11.32 o
   9   3  10        9.97        3.30     13.33 o
  10   3  10        6.12       13.26     13.04 o
  11   3  10        5.49       11.66     11.83 o
  12   3  10        1.08        6.40     13.79 o
  13   3  10        0.12       22.67     13.97 o
 -13   4  10        4.17        9.36     14.27 o
 -12   4  10        6.41      -11.61     15.08 o
 -11   4  10       82.18       89.68     14.34 o
 -10   4  10       62.04       60.92     13.26 o
  -9   4  10      156.69      151.94     12.31 o
  -8   4  10      289.91      277.46     12.78 o
  -7   4  10      403.13      413.33     12.93 o
  -6   4  10      119.29      116.10     12.04 o
  -5   4  10      455.61      449.48     15.28 o
  -4   4  10      533.63      565.63     11.45 o
  -3   4  10      910.42      885.67     19.16 o
  -2   4  10      376.62      390.77     11.16 o
  -1   4  10       33.22       36.51      9.87 o
   0   4  10       15.95       23.71      9.14 o
   1   4  10       47.70       42.03     10.14 o
   2   4  10       56.05       57.78     11.39 o
   3   4  10      283.27      321.07     13.27 o
   4   4  10     1674.63     1663.13     17.53 o
   5   4  10      608.62      632.33     12.65 o
   6   4  10      289.36      268.15     16.27 o
   7   4  10      215.56      217.74     12.65 o
   8   4  10       77.65       88.35     13.41 o
   9   4  10       19.56       33.82     14.36 o
  10   4  10       50.46       51.99     15.03 o
  11   4  10       49.86       45.02     14.60 o
  12   4  10       68.12       68.74     16.82 o
  13   4  10       32.24       32.71     19.03 o
 -12   5  10        8.21       15.53     15.81 o
 -11   5  10        0.55       10.78     15.08 o
 -10   5  10        0.07       20.71     14.79 o
  -9   5  10        0.06       10.21     12.59 o
  -8   5  10       15.96       21.80     12.84 o
  -7   5  10      226.45      261.37     13.32 o
  -6   5  10       49.35       78.90     11.48 o
  -5   5  10       16.85       27.36     12.31 o
  -4   5  10       95.92      118.26     12.29 o
  -3   5  10       55.97       70.25     10.82 o
  -2   5  10       14.02       30.51     10.82 o
  -1   5  10        4.58       15.53     10.69 o
   0   5  10       54.94       51.40      9.91 o
   1   5  10       38.86       41.49     12.37 o
   2   5  10       22.28       30.81     12.59 o
   3   5  10      190.68      189.51     12.71 o
   4   5  10        0.75       15.19     13.59 o
   5   5  10        0.02       13.63     14.33 o
   6   5  10       41.52       42.42     14.68 o
   7   5  10        0.06       12.49     16.43 o
   8   5  10       59.25       58.69     14.39 o
   9   5  10       13.09       10.91     14.66 o
  10   5  10       85.77       77.64     15.65 o
  11   5  10       53.87       65.61     16.27 o
  12   5  10        1.05       17.49     18.60 o
 -11   6  10      128.48      106.28     14.99 o
 -10   6  10       45.20       49.17     15.69 o
  -9   6  10       92.45       92.75     12.70 o
  -8   6  10      205.04      199.63     14.37 o
  -7   6  10       41.87       33.93     12.38 o
  -6   6  10      178.39      171.21     12.23 o
  -5   6  10      380.82      351.41     13.89 o
  -4   6  10      123.45      138.53     13.27 o
  -3   6  10      403.25      392.17     11.60 o
  -2   6  10      861.50      859.34     16.13 o
  -1   6  10      174.42      180.81     13.45 o
   0   6  10      369.27      391.58     14.55 o
   1   6  10      178.19      189.88     13.92 o
   2   6  10       38.32       59.25     13.95 o
   3   6  10      192.06      180.72     14.90 o
   4   6  10      154.25      160.24     15.71 o
   5   6  10      118.33      120.50     16.25 o
   6   6  10      179.21      145.49     23.11 o
   7   6  10      122.37      129.26     27.71 o
   8   6  10       24.04       20.89     19.18 o
   9   6  10       96.78       86.26     18.78 o
  10   6  10       73.07       38.70     18.37 o
  11   6  10       38.68       43.91     32.38 o
  -9   7  10       30.07       30.86     16.35 o
  -8   7  10       30.05       27.82     13.86 o
  -7   7  10       56.88       50.12     13.18 o
  -6   7  10        4.85       21.75     12.37 o
  -5   7  10       29.42       45.97     13.66 o
  -4   7  10       66.47       66.24     13.52 o
  -3   7  10       83.86       84.64     12.83 o
  -2   7  10       49.64       55.26     11.67 o
  -1   7  10        9.42       19.85     15.06 o
   0   7  10        6.87       24.06     14.43 o
   1   7  10        0.40        8.88     15.46 o
   2   7  10        3.26        2.59     15.39 o
   3   7  10        4.57        3.47     17.42 o
   4   7  10        2.58       15.86     22.28 o
   5   7  10        8.58       14.74     18.32 o
   6   7  10        7.52       20.33     17.25 o
   7   7  10        0.18       -2.54     15.72 o
   8   7  10        2.19       19.96     18.31 o
   9   7  10        2.26       23.23     17.85 o
  -7   8  10       35.95       38.66     14.52 o
  -6   8  10       21.99       19.22     14.41 o
  -5   8  10       59.26       71.25     18.47 o
  -4   8  10       31.38       34.87     14.75 o
  -3   8  10        0.75       30.34     13.19 o
  -2   8  10      105.51      120.58     15.34 o
  -1   8  10       64.95       63.33     15.42 o
   0   8  10       67.07       57.04     15.47 o
   1   8  10      135.31      146.95     16.61 o
   2   8  10      142.49       95.37     19.42 o
   3   8  10       66.79       48.10     19.67 o
   4   8  10       40.03       46.61     19.88 o
   5   8  10       70.75       59.67     20.25 o
   6   8  10       77.82       64.16     18.81 o
   7   8  10      116.12      114.66     19.24 o
  -4   9  10        8.90       12.18     17.33 o
  -3   9  10       10.35       13.87     14.78 o
  -2   9  10        6.42       -0.31     17.48 o
  -1   9  10       14.75       25.97     18.08 o
   0   9  10        2.46       11.89     19.08 o
   1   9  10        8.61       24.24     20.88 o
   2   9  10        9.85       15.57     28.90 o
   3   9  10        2.31        7.88     21.49 o
   4   9  10        0.41       10.07     21.53 o
 -14   1  11       51.69       61.95     14.67 o
 -13   1  11       54.37       54.93     14.05 o
 -12   1  11       93.86      109.81     12.62 o
 -11   1  11       97.80       72.14     13.58 o
 -10   1  11      433.30      407.14     11.14 o
  -9   1  11      113.25      117.04     11.22 o
  -8   1  11      320.12      289.20     10.88 o
  -7   1  11       84.32       89.42     10.17 o
  -6   1  11        2.07       14.66     10.44 o
  -5   1  11      563.80      526.07     17.09 o
  -4   1  11      304.56      290.15     10.33 o
  -3   1  11      264.05      266.30     10.56 o
  -2   1  11      489.59      484.88     10.21 o
  -1   1  11     1152.38     1118.29     14.59 o
   0   1  11       11.12       24.91      9.49 o
   1   1  11      578.66      580.56     16.62 o
   2   1  11      663.57      632.01     15.93 o
   3   1  11      196.00      178.72     10.39 o
   4   1  11      503.07      505.81      9.91 o
   5   1  11       79.77       87.21     10.12 o
   6   1  11      117.66      135.89     10.64 o
   7   1  11      303.40      317.69     11.77 o
   8   1  11      117.83      110.29     11.52 o
   9   1  11       79.48       76.13     12.73 o
  10   1  11      233.82      228.34     13.24 o
  11   1  11       17.51       32.85     12.48 o
  12   1  11       24.41       41.99     13.98 o
  13   1  11       73.52       56.74     15.32 o
 -13   2  11       12.60       30.19     13.15 o
 -12   2  11        0.01        9.45     13.06 o
 -11   2  11        3.54        1.53     15.28 o
 -10   2  11       64.23       71.08     13.14 o
  -9   2  11        0.00       22.48     12.63 o
  -8   2  11        9.98       29.91     12.29 o
  -7   2  11        9.88       13.21      9.83 o
  -6   2  11      321.42      334.01     10.90 o
  -5   2  11       17.70       44.07     11.46 o
  -4   2  11        6.51        5.61     13.74 o
  -3   2  11      158.55      168.83     11.24 o
  -2   2  11        2.77       18.92     10.41 o
  -1   2  11       27.50       38.45     11.10 o
   0   2  11      283.53      278.99     11.03 o
   1   2  11      200.69      226.93      9.82 o
   2   2  11       93.34      109.83      9.30 o
   3   2  11       40.39       31.12      9.03 o
   4   2  11      128.54      141.53     10.15 o
   5   2  11      364.29      398.43     10.40 o
   6   2  11        4.45        3.38     10.22 o
   7   2  11       19.08       27.02     11.02 o
   8   2  11       67.25       76.24     11.59 o
   9   2  11       33.60       56.15     11.87 o
  10   2  11        0.50       11.22     12.65 o
  11   2  11        0.30       20.45     11.81 o
  12   2  11       12.60       14.02     13.74 o
  13   2  11       22.71       25.73     14.96 o
 -13   3  11        8.40       33.85     14.14 o
 -12   3  11        4.37       -5.44     14.23 o
 -11   3  11       57.64       44.97     12.24 o
 -10   3  11      115.03      104.88     13.18 o
  -9   3  11      145.44      174.67     13.81 o
  -8   3  11      290.90      300.45     14.76 o
  -7   3  11     1172.47     1177.35     24.84 o
  -6   3  11      327.38      348.54     11.60 o
  -5   3  11      292.63      309.16     12.83 o
  -4   3  11      699.30      693.49     14.61 o
  -3   3  11      372.69      351.41     10.34 o
  -2   3  11      509.09      513.53     10.62 o
  -1   3  11      313.39      329.61     10.52 o
   0   3  11      416.11      411.55     10.35 o
   1   3  11      465.04      459.27     11.10 o
   2   3  11       79.88      102.35     11.55 o
   3   3  11       56.70       57.48     11.91 o
   4   3  11     1001.76      998.67     19.13 o
   5   3  11      451.65      419.98     10.59 o
   6   3  11      246.41      249.52     10.61 o
   7   3  11      195.12      193.69     11.88 o
   8   3  11       22.99       37.26     11.82 o
   9   3  11       15.24       37.05     12.09 o
  10   3  11       25.04       31.57     12.63 o
  11   3  11       85.43       79.97     13.63 o
  12   3  11       83.80       68.29     13.84 o
  13   3  11       48.01       50.55     15.08 o
 -12   4  11       12.45        7.12     13.94 o
 -11   4  11       46.76       61.72     14.57 o
 -10   4  11       10.43       13.63     12.71 o
  -9   4  11        0.01       16.87     12.89 o
  -8   4  11       72.57       62.00     12.02 o
  -7   4  11       65.44       75.21     14.37 o
  -6   4  11       28.98       49.09     13.89 o
  -5   4  11      117.15      110.36     11.96 o
  -4   4  11       22.90       33.11     10.63 o
  -3   4  11       23.00       26.04     10.48 o
  -2   4  11       31.29       43.62     10.17 o
  -1   4  11        4.35       16.21     11.75 o
   0   4  11       11.39        8.65      9.76 o
   1   4  11      110.04      105.03     10.20 o
   2   4  11        4.94       20.75     10.30 o
   3   4  11      325.73      294.82     11.57 o
   4   4  11        0.19       -1.18     11.64 o
   5   4  11      180.91      156.61     13.51 o
   6   4  11       19.14       23.20     12.23 o
   7   4  11      111.61      110.51     12.33 o
   8   4  11       45.86       59.41     13.35 o
   9   4  11        1.77        3.00     13.53 o
  10   4  11        0.06        5.33     15.33 o
  11   4  11        0.03       18.67     16.08 o
  12   4  11        0.00        4.59     15.08 o
 -11   5  11       81.01       76.26     15.41 o
 -10   5  11       56.34       53.70     13.46 o
  -9   5  11       39.97       72.04     14.11 o
  -8   5  11      203.13      206.53     12.99 o
  -7   5  11       38.06       58.86     12.91 o
  -6   5  11       10.18       31.18     14.61 o
  -5   5  11      192.59      198.48     12.75 o
  -4   5  11       40.84       64.03     11.34 o
  -3   5  11       92.34      113.02     10.93 o
  -2   5  11      787.94      767.75     12.66 o
  -1   5  11       21.76       26.50     10.90 o
   0   5  11        1.86       21.91     10.97 o
   1   5  11       84.12      103.01     11.25 o
   2   5  11        1.52       23.90     12.12 o
   3   5  11       38.88       54.83     12.67 o
   4   5  11      474.69      446.59     14.67 o
   5   5  11      346.11      337.58     24.83 o
   6   5  11      343.48      309.32     19.62 o
   7   5  11      335.10      307.18     15.69 o
   8   5  11       40.65       40.97     15.72 o
   9   5  11       91.54       90.95     16.59 o
  10   5  11       54.26       54.06     15.85 o
  11   5  11        0.50       12.70     16.63 o
 -10   6  11        8.69       23.09     15.48 o
  -9   6  11        0.63       19.20     15.04 o
  -8   6  11       16.89       22.75     14.11 o
  -7   6  11        0.78        2.76     13.52 o
  -6   6  11        0.24       12.10     13.41 o
  -5   6  11       10.76       12.63     14.22 o
  -4   6  11      281.65      296.19     12.26 o
  -3   6  11      126.91      132.21     12.59 o
  -2   6  11        3.90       18.00     11.77 o
  -1   6  11        2.10       14.54     11.78 o
   0   6  11      189.60      176.37     12.01 o
   1   6  11       16.72       24.32     13.57 o
   2   6  11       10.83        6.30     14.05 o
   3   6  11       18.49       19.74     13.38 o
   4   6  11      267.65      264.09     15.91 o
   5   6  11       46.09       63.54     16.06 o
   6   6  11       25.37       10.48     17.31 o
   7   6  11        1.76       10.29     18.80 o
   8   6  11        3.56        9.18     17.85 o
   9   6  11        2.51        4.13     15.58 o
  10   6  11       18.22       29.09     19.23 o
  -9   7  11       77.33       81.88     15.52 o
  -8   7  11       65.39       64.74     16.14 o
  -7   7  11       34.96       31.83     13.32 o
  -6   7  11       43.56       54.39     15.35 o
  -5   7  11      113.73      115.29     14.95 o
  -4   7  11      202.15      197.33     13.64 o
  -3   7  11      138.59      149.87     12.65 o
  -2   7  11      287.07      288.06     12.34 o
  -1   7  11      260.39      278.70     13.26 o
   0   7  11      285.36      277.66     15.42 o
   1   7  11      382.65      362.23     15.64 o
   2   7  11      147.63      134.59     15.51 o
   3   7  11      342.75      283.59     17.22 o
   4   7  11      116.76      118.89     19.07 o
   5   7  11        3.98       11.85     18.98 o
   6   7  11       40.57       27.21     17.62 o
   7   7  11       81.66       71.28     20.43 o
   8   7  11       20.12       19.86     20.89 o
  -6   8  11        0.02       13.30     16.50 o
  -5   8  11       20.48       12.39     15.42 o
  -4   8  11       26.45       29.82     13.57 o
  -3   8  11        0.06        3.19     12.87 o
  -2   8  11       15.86       18.48     13.35 o
  -1   8  11        0.61        2.45     15.86 o
   0   8  11       13.34       18.35     16.87 o
   1   8  11        0.29       19.81     16.48 o
   2   8  11        0.10       -4.68     18.00 o
   3   8  11        0.22       13.04     20.04 o
   4   8  11        0.34       12.91     20.08 o
   5   8  11        4.81       15.66     20.71 o
   6   8  11        3.68       19.52     19.30 o
  -2   9  11       68.93       63.24     14.99 o
  -1   9  11       95.35       77.88     17.95 o
   0   9  11       50.08       53.92     19.58 o
   1   9  11       27.55       35.19     23.00 o
   2   9  11       45.71       25.84     23.23 o
 -13   0  12       28.50       48.77     17.50 o
 -12   0  12        1.02        3.45     14.33 o
 -11   0  12       79.71      110.49     16.71 o
 -10   0  12       52.11       47.21     15.54 o
  -9   0  12        7.94       28.65     13.90 o
  -8   0  12      317.31      292.28     15.24 o
  -7   0  12       28.99       57.27     13.28 o
  -6   0  12      740.77      734.78     15.01 o
  -5   0  12     1913.07     1827.81     42.62 o
  -4   0  12      396.09      356.33     12.93 o
  -3   0  12      340.38      298.20     14.10 o
  -2   0  12     2316.60     2189.09     31.72 o
  -1   0  12     1134.41     1109.84     27.39 o
   0   0  12      759.74      779.02     14.56 o
   1   0  12      879.08      858.13     25.46 o
   2   0  12      103.29      160.94     19.05 o
   3   0  12       51.13       77.70     19.71 o
   4   0  12      167.85      196.23     19.15 o
   5   0  12      342.03      390.02     16.95 o
   6   0  12      232.08      255.53     16.93 o
   7   0  12      767.28      740.15     18.82 o
   8   0  12      240.14      240.18     27.93 o
   9   0  12      368.52      376.33     18.81 o
  10   0  12      399.27      385.03     19.86 o
  11   0  12       86.56       73.85     20.68 o
  12   0  12       53.96       73.75     25.97 o
  13   0  12       90.81       68.07     21.80 o
 -13   1  12        2.38       16.11     12.67 o
 -12   1  12        5.63        7.24     11.47 o
 -11   1  12       42.61       40.54     12.23 o
 -10   1  12       22.43       42.50     11.75 o
  -9   1  12       27.64       37.81     10.84 o
  -8   1  12        0.16        7.53     11.01 o
  -7   1  12       45.51       39.85     11.00 o
  -6   1  12        9.86       22.57      9.31 o
  -5   1  12       39.54       53.92     10.11 o
  -4   1  12       43.35       58.44      9.13 o
  -3   1  12      187.34      165.54     10.64 o
  -2   1  12        8.47       32.63      9.45 o
  -1   1  12      125.54      143.86     10.52 o
   0   1  12      297.94      272.12      9.68 o
   1   1  12      316.62      315.84     10.56 o
   2   1  12      590.03      555.20     10.44 o
   3   1  12       45.97       53.77      9.90 o
   4   1  12       87.91       87.70     10.51 o
   5   1  12       56.05       77.46     11.40 o
   6   1  12        2.09       -3.11     10.66 o
   7   1  12       21.36       23.92     11.85 o
   8   1  12        2.92        3.98     12.11 o
   9   1  12        1.22       13.97     12.51 o
  10   1  12       42.09       46.62     13.22 o
  11   1  12       23.19       23.26     13.70 o
  12   1  12       10.73       16.08     14.35 o
  13   1  12       14.81       10.01     15.81 o
 -13   2  12       38.60       44.81     17.42 o
 -12   2  12       40.72       18.07     16.57 o
 -11   2  12       99.89      114.12     15.99 o
 -10   2  12      292.17      272.42     13.60 o
  -9   2  12      354.67      350.03     11.13 o
  -8   2  12      210.25      229.70     11.00 o
  -7   2  12      589.04      580.52     11.35 o
  -6   2  12      220.37      193.44     11.62 o
  -5   2  12       33.93       62.94     11.11 o
  -4   2  12      207.18      196.89     11.11 o
  -3   2  12      511.46      489.09     12.05 o
  -2   2  12      800.03      823.34     14.93 o
  -1   2  12     1642.27     1633.75     26.72 o
   0   2  12      821.54      865.87     14.59 o
   1   2  12      740.38      754.36     15.51 o
   2   2  12      790.67      736.43     11.39 o
   3   2  12       40.20       51.08      9.65 o
   4   2  12      656.32      652.27     15.53 o
   5   2  12      972.23      963.65     14.03 o
   6   2  12      229.39      263.28     11.42 o
   7   2  12      393.68      406.10     12.72 o
   8   2  12      264.63      257.27     11.63 o
   9   2  12       44.40       51.16     12.25 o
  10   2  12       69.94       62.14     13.12 o
  11   2  12       74.04       72.02     13.81 o
  12   2  12       29.83       37.26     14.55 o
  13   2  12       61.74       46.66     15.16 o
 -12   3  12       29.29       34.97     16.96 o
 -11   3  12       18.27       32.27     15.02 o
 -10   3  12       26.70       49.42     14.36 o
  -9   3  12       24.15       34.08     13.98 o
  -8   3  12        3.49        6.08     11.90 o
  -7   3  12       41.22       55.07     11.52 o
  -6   3  12       35.21       58.70     12.04 o
  -5   3  12       37.05       56.68     11.60 o
  -4   3  12       21.77       31.81     12.33 o
  -3   3  12       29.40       31.26     11.51 o
  -2   3  12       16.99       35.40     10.06 o
  -1   3  12       72.53       71.25      9.62 o
   0   3  12      135.12      144.30     11.16 o
   1   3  12       86.98      106.04     10.10 o
   2   3  12       68.11       71.25     10.83 o
   3   3  12        5.23       14.10     10.83 o
   4   3  12        0.00       20.47     10.50 o
   5   3  12      327.54      346.66     10.68 o
   6   3  12       19.03       25.82     10.02 o
   7   3  12       25.48       25.97     11.22 o
   8   3  12       55.80       57.17     11.50 o
   9   3  12        0.28        6.04     11.72 o
  10   3  12        2.29       20.40     12.08 o
  11   3  12        1.22       19.99     13.73 o
  12   3  12        3.39        9.94     13.83 o
 -12   4  12        1.15       17.40     15.35 o
 -11   4  12       40.14       53.34     13.83 o
 -10   4  12       48.72       39.37     16.11 o
  -9   4  12       12.68       18.29     15.59 o
  -8   4  12      327.11      353.10     15.61 o
  -7   4  12      150.38      157.10     12.22 o
  -6   4  12      147.30      142.10     11.85 o
  -5   4  12      175.74      159.92     12.33 o
  -4   4  12       20.85       33.66     10.41 o
  -3   4  12       63.01       65.07     10.43 o
  -2   4  12      795.93      780.08     11.76 o
  -1   4  12      145.39      170.26     10.09 o
   0   4  12      177.61      210.43     10.86 o
   1   4  12      329.83      358.37     11.66 o
   2   4  12        3.13       21.67     11.29 o
   3   4  12       79.02       89.17     11.46 o
   4   4  12      296.00      288.52     12.48 o
   5   4  12      453.10      436.34     13.66 o
   6   4  12      501.95      512.74     16.72 o
   7   4  12      332.07      348.07     17.56 o
   8   4  12       31.00       29.47     12.84 o
   9   4  12       86.71       88.56     12.52 o
  10   4  12       48.38       57.37     14.18 o
  11   4  12        8.00       16.16     14.86 o
 -11   5  12        0.02       -0.55     14.32 o
 -10   5  12       10.17       17.45     15.00 o
  -9   5  12       28.70       40.60     17.77 o
  -8   5  12        0.05       20.31     14.39 o
  -7   5  12        0.87       -3.00     15.31 o
  -6   5  12        0.73       17.37     12.79 o
  -5   5  12       60.52       70.28     12.14 o
  -4   5  12       56.39       73.34     11.62 o
  -3   5  12       12.03       33.27     11.12 o
  -2   5  12        2.54        9.29     10.93 o
  -1   5  12      149.00      135.02     11.31 o
   0   5  12      235.58      237.84     11.26 o
   1   5  12       58.69       70.31     11.61 o
   2   5  12       73.38       68.88     11.10 o
   3   5  12       14.68       26.51     11.79 o
   4   5  12      181.08      167.89     12.56 o
   5   5  12       35.26       28.73     14.31 o
   6   5  12        5.65        5.06     13.90 o
   7   5  12        7.90       14.91     14.14 o
   8   5  12        1.88       17.90     14.56 o
   9   5  12        1.60        0.80     16.28 o
  10   5  12        7.34       18.07     14.97 o
 -10   6  12       42.36       35.60     15.08 o
  -9   6  12      134.55      116.35     15.61 o
  -8   6  12      194.95      188.70     16.98 o
  -7   6  12       78.08       84.18     17.14 o
  -6   6  12      161.85      153.28     12.52 o
  -5   6  12      166.10      160.23     13.65 o
  -4   6  12      142.03      151.72     12.30 o
  -3   6  12      250.52      250.26     12.33 o
  -2   6  12      150.11      161.91     11.53 o
  -1   6  12      150.25      146.07     12.29 o
   0   6  12      285.34      293.39     12.77 o
   1   6  12      240.38      273.45     11.89 o
   2   6  12      208.75      210.35     12.83 o
   3   6  12      344.97      319.17     14.48 o
   4   6  12      122.31      132.89     14.08 o
   5   6  12       48.18       52.81     13.86 o
   6   6  12       47.64       39.86     17.05 o
   7   6  12       32.34       24.65     16.46 o
   8   6  12       21.75       34.03     18.06 o
   9   6  12       16.12       23.72     17.39 o
  -8   7  12        2.94       27.23     19.62 o
  -7   7  12       41.78       46.86     15.14 o
  -6   7  12       33.65       40.57     13.97 o
  -5   7  12        0.03       -0.53     14.72 o
  -4   7  12        0.31       13.82     12.27 o
  -3   7  12       33.94       51.00     12.76 o
  -2   7  12       13.95       32.29     12.84 o
  -1   7  12        9.39       31.46     13.07 o
   0   7  12        7.53       15.44     13.08 o
   1   7  12       17.62       30.16     12.66 o
   2   7  12        9.21       14.70     14.46 o
   3   7  12        1.96        1.94     14.99 o
   4   7  12        0.85       -4.46     17.81 o
   5   7  12        1.12       -6.52     17.50 o
   6   7  12        2.87       23.13     17.93 o
   7   7  12        7.34        4.30     18.30 o
   8   7  12        1.51       20.51     19.03 o
  -5   8  12       37.68       45.28     15.60 o
  -4   8  12       97.57       86.17     14.16 o
  -3   8  12      151.28      134.57     14.64 o
  -2   8  12       47.59       50.89     13.95 o
  -1   8  12       63.20       81.87     14.35 o
   0   8  12       45.05       32.57     14.37 o
   1   8  12       10.22       19.99     17.10 o
   2   8  12       24.58       23.50     18.04 o
   3   8  12       74.43       46.61     20.82 o
   4   8  12       44.56       30.99     20.91 o
   5   8  12       43.76       47.06     21.37 o
 -12   1  13       14.97       21.67     12.22 o
 -11   1  13       86.16       89.79     11.22 o
 -10   1  13      203.59      194.34     11.49 o
  -9   1  13      240.16      243.44     10.32 o
  -8   1  13      134.92      137.15     11.11 o
  -7   1  13      887.47      854.99     11.49 o
  -6   1  13        2.65       15.40     10.52 o
  -5   1  13       43.39       49.22     10.29 o
  -4   1  13     1023.72      980.78     10.34 o
  -3   1  13       57.68       62.29      9.12 o
  -2   1  13      728.51      687.37     10.32 o
  -1   1  13     1594.95     1517.32     18.33 o
   0   1  13      331.50      340.22     10.41 o
   1   1  13      255.41      250.52     10.26 o
   2   1  13      344.36      373.52     10.87 o
   3   1  13      108.68      114.83     10.00 o
   4   1  13      495.67      524.47     11.24 o
   5   1  13      387.56      406.36     13.31 o
   6   1  13       37.04       47.89     11.53 o
   7   1  13      743.23      737.09     14.20 o
   8   1  13      154.66      143.43     12.71 o
   9   1  13        5.08       13.19     12.87 o
  10   1  13       88.23       84.36     13.55 o
  11   1  13       41.14       37.21     14.07 o
  12   1  13       11.51        5.17     15.42 o
 -12   2  13       12.41       41.40     14.81 o
 -11   2  13        2.24        6.88     12.52 o
 -10   2  13        6.56       32.59     11.99 o
  -9   2  13        0.06       11.42     12.25 o
  -8   2  13        1.39       -0.20     12.74 o
  -7   2  13       11.52       11.72     12.31 o
  -6   2  13      100.41       89.95     12.36 o
  -5   2  13      383.47      395.42     14.58 o
  -4   2  13        7.46       20.83     10.34 o
  -3   2  13        0.06       19.09     10.79 o
  -2   2  13        0.66        6.15     10.26 o
  -1   2  13       30.53       39.61     10.66 o
   0   2  13        9.73        9.49     15.23 o
   1   2  13      116.56      126.75     10.09 o
   2   2  13      228.02      221.27     10.24 o
   3   2  13       75.41       82.10      9.39 o
   4   2  13        0.08        0.79      9.87 o
   5   2  13      320.44      317.62     10.18 o
   6   2  13        8.83       12.29     10.80 o
   7   2  13        0.41       -4.34     11.55 o
   8   2  13        1.09      -12.45     11.58 o
   9   2  13        0.58        1.99     12.79 o
  10   2  13       28.97       34.63     12.68 o
  11   2  13        5.30        4.89     15.26 o
  12   2  13        0.04       21.04     14.18 o
 -12   3  13        9.79       12.06     15.19 o
 -11   3  13        6.15       15.36     13.69 o
 -10   3  13      180.05      146.82     14.08 o
  -9   3  13      230.49      233.09     13.80 o
  -8   3  13      396.53      402.40     13.45 o
  -7   3  13      398.65      393.74     11.50 o
  -6   3  13      388.89      376.87     11.68 o
  -5   3  13      213.34      199.39     11.21 o
  -4   3  13       30.70       30.84     13.67 o
  -3   3  13       80.31       95.98     11.16 o
  -2   3  13      647.68      642.84     12.09 o
  -1   3  13      868.77      849.42     17.72 o
   0   3  13      276.14      315.18     11.03 o
   1   3  13      705.91      688.17     11.19 o
   2   3  13      648.54      613.47     16.80 o
   3   3  13      138.34      149.15     10.64 o
   4   3  13      141.89      146.18     10.01 o
   5   3  13      374.96      411.05     10.85 o
   6   3  13      130.45      137.20     10.69 o
   7   3  13       89.66       95.77     12.31 o
   8   3  13       20.63       28.54     12.77 o
   9   3  13        4.44       15.85     12.83 o
  10   3  13       17.42       21.48     12.95 o
  11   3  13        0.79       20.12     13.29 o
 -11   4  13       34.01       44.65     17.48 o
 -10   4  13        7.62       16.55     14.35 o
  -9   4  13        0.08       17.81     13.60 o
  -8   4  13        2.61        7.16     13.33 o
  -7   4  13       10.17       24.07     12.89 o
  -6   4  13       23.12       31.74     12.94 o
  -5   4  13       13.94       35.45     12.82 o
  -4   4  13      122.98      145.78     15.56 o
  -3   4  13        3.24       15.70     11.00 o
  -2   4  13       59.24       53.02     10.53 o
  -1   4  13        5.02       17.23     11.17 o
   0   4  13       39.31       42.74     10.62 o
   1   4  13      171.08      154.75     11.15 o
   2   4  13        0.81        0.53     10.78 o
   3   4  13       19.78       14.33     10.44 o
   4   4  13       72.85       85.47     13.17 o
   5   4  13        6.45       14.04     12.01 o
   6   4  13        8.51       13.48     10.68 o
   7   4  13        0.13        9.75     11.70 o
   8   4  13       11.14       16.64     13.36 o
   9   4  13        1.66        6.47     12.60 o
  10   4  13        1.87        3.40     13.56 o
  11   4  13        1.13       -2.41     15.46 o
 -10   5  13       79.38       78.07     18.49 o
  -9   5  13       20.60       52.89     13.71 o
  -8   5  13      111.56      117.63     14.02 o
  -7   5  13      130.81      127.80     13.84 o
  -6   5  13       32.43       43.40     13.27 o
  -5   5  13       76.59       69.77     15.79 o
  -4   5  13       47.35       37.24     11.60 o
  -3   5  13        7.68       14.74     11.50 o
  -2   5  13      128.14      140.53     11.20 o
  -1   5  13      107.83      131.76     12.03 o
   0   5  13       65.54       90.51     11.90 o
   1   5  13      292.94      299.69     20.76 o
   2   5  13        5.28       24.28     10.91 o
   3   5  13       66.32       71.92     11.24 o
   4   5  13      241.00      222.44     12.68 o
   5   5  13       88.19       90.60     12.96 o
   6   5  13      271.05      272.42     16.60 o
   7   5  13      303.39      310.00     17.40 o
   8   5  13       32.71       59.26     14.11 o
   9   5  13       25.98       26.84     15.66 o
  10   5  13       29.81       34.95     15.09 o
  -9   6  13        7.41        7.57     18.81 o
  -8   6  13       19.28       34.91     15.35 o
  -7   6  13       17.88       23.45     15.24 o
  -6   6  13        5.41       20.05     14.51 o
  -5   6  13       52.35       70.11     14.96 o
  -4   6  13       34.90       41.64     12.61 o
  -3   6  13       44.55       44.89     12.36 o
  -2   6  13       84.42       85.55     12.18 o
  -1   6  13        0.15       17.04     12.35 o
   0   6  13        0.24       10.70     11.63 o
   1   6  13        0.17       10.66     11.13 o
   2   6  13        0.64       -2.07     12.51 o
   3   6  13       25.84       32.03     12.38 o
   4   6  13       46.73       52.27     13.66 o
   5   6  13       40.14       33.44     13.26 o
   6   6  13       30.01       21.68     16.98 o
   7   6  13        0.29        7.66     15.05 o
   8   6  13        0.00       -0.80     17.58 o
  -7   7  13       13.94       22.43     16.01 o
  -6   7  13       51.70       54.65     14.31 o
  -5   7  13      178.62      157.04     15.26 o
  -4   7  13       38.86       48.77     13.69 o
  -3   7  13      183.03      162.90     12.82 o
  -2   7  13      215.06      218.67     13.67 o
  -1   7  13       17.97       19.25     13.07 o
   0   7  13      155.31      140.59     13.60 o
   1   7  13      121.34      111.52     13.12 o
   2   7  13        9.07        0.33     13.19 o
   3   7  13      135.03      109.96     14.77 o
   4   7  13       82.77       95.65     17.98 o
   5   7  13       10.83       17.81     20.43 o
   6   7  13       67.26       46.61     20.94 o
   7   7  13       21.83        7.46     19.42 o
  -4   8  13       17.65       14.28     15.76 o
  -3   8  13        1.89       -7.96     14.35 o
  -2   8  13        0.14       24.33     13.65 o
  -1   8  13        3.53       18.38     13.63 o
   0   8  13        7.74       18.06     14.84 o
   1   8  13        0.61       16.96     15.20 o
   2   8  13        7.09       13.38     16.31 o
   3   8  13        2.92       23.83     21.23 o
 -12   0  14       75.89       94.98     17.91 o
 -11   0  14       45.61       41.37     19.14 o
 -10   0  14       53.39       53.69     16.36 o
  -9   0  14        5.67       38.08     15.61 o
  -8   0  14      129.89      122.63     14.52 o
  -7   0  14      194.69      206.16     14.39 o
  -6   0  14       18.22       25.42     13.19 o
  -5   0  14       35.95       42.80     13.27 o
  -4   0  14      183.87      207.45     13.46 o
  -3   0  14       50.34       47.84     17.75 o
  -2   0  14     1804.52     1779.64     19.14 o
  -1   0  14      664.48      670.10     17.09 o
   0   0  14      346.80      333.23     14.24 o
   1   0  14      617.87      641.71     22.93 o
   2   0  14       34.89      102.62     16.37 o
   3   0  14      160.42      164.02     16.62 o
   4   0  14      465.57      513.28     31.04 o
   5   0  14      439.77      436.95     17.89 o
   6   0  14       18.89       15.85     18.06 o
   7   0  14      567.23      570.46     19.51 o
   8   0  14      134.51      111.94     18.59 o
   9   0  14      101.90       83.41     19.14 o
  10   0  14      186.23      173.13     19.77 o
  11   0  14       66.43       53.48     25.12 o
  12   0  14       60.24       67.66     22.09 o
 -12   1  14        8.86       17.89     12.09 o
 -11   1  14        7.05       34.54     11.49 o
 -10   1  14       25.09       33.61     11.05 o
  -9   1  14       11.10       28.35     10.28 o
  -8   1  14       72.42       91.52     10.86 o
  -7   1  14       44.36       51.63     10.22 o
  -6   1  14      421.82      415.48     10.63 o
  -5   1  14        0.73        9.29      9.24 o
  -4   1  14      445.59      427.38     10.17 o
  -3   1  14       51.55       54.84      9.57 o
  -2   1  14       61.29       60.41      9.12 o
  -1   1  14      288.49      297.83     12.36 o
   0   1  14        5.99        8.82      9.58 o
   1   1  14      100.86      109.21     10.57 o
   2   1  14       11.59       15.01     10.45 o
   3   1  14      141.38      165.66     11.11 o
   4   1  14      115.90      113.45     10.76 o
   5   1  14       30.89       44.17     11.97 o
   6   1  14        9.06       10.54     12.28 o
   7   1  14      312.01      310.19     15.54 o
   8   1  14       19.59       21.87     12.17 o
   9   1  14        2.15       16.69     13.64 o
  10   1  14       20.81        9.28     13.27 o
  11   1  14        0.04       11.51     14.44 o
  12   1  14       10.59       29.70     15.45 o
 -12   2  14       27.51       13.15     13.72 o
 -11   2  14       14.45       27.64     12.94 o
 -10   2  14       81.61      101.28     16.42 o
  -9   2  14      136.20      122.79     12.85 o
  -8   2  14      188.40      188.22     13.35 o
  -7   2  14      334.33      324.56     12.49 o
  -6   2  14      155.76      138.51     11.83 o
  -5   2  14      294.92      322.69     12.70 o
  -4   2  14      517.58      514.02     12.88 o
  -3   2  14      115.22      126.27     11.99 o
  -2   2  14      280.26      297.06     11.48 o
  -1   2  14      406.71      388.61     10.87 o
   0   2  14       54.97       68.58      9.80 o
   1   2  14        2.11       17.68     11.89 o
   2   2  14      133.00      119.94     10.36 o
   3   2  14       59.15       53.93     10.75 o
   4   2  14       52.14       74.80     10.92 o
   5   2  14      518.47      490.78     11.44 o
   6   2  14      296.03      292.86     12.35 o
   7   2  14      254.59      239.24     12.65 o
   8   2  14      175.54      132.39     13.07 o
   9   2  14        4.26       -1.20     13.43 o
  10   2  14       10.74       36.58     14.58 o
  11   2  14       18.82       28.69     13.88 o
 -11   3  14       26.05       27.32     14.33 o
 -10   3  14        0.21       16.24     12.81 o
  -9   3  14       11.84       27.32     12.89 o
  -8   3  14       33.83       42.32     13.42 o
  -7   3  14        2.88       -1.12     12.82 o
  -6   3  14       58.85       66.19     11.36 o
  -5   3  14       40.87       58.26     12.40 o
  -4   3  14       99.15      118.09     17.81 o
  -3   3  14       60.54       61.97     11.46 o
  -2   3  14       11.35       14.45     12.20 o
  -1   3  14      125.23      122.26     11.49 o
   0   3  14        3.38       15.69     10.10 o
   1   3  14        2.64       23.35     10.88 o
   2   3  14        6.67       19.28     11.33 o
   3   3  14        6.83       26.29     10.22 o
   4   3  14        8.87       30.45     10.95 o
   5   3  14      113.51      106.30     10.81 o
   6   3  14       33.33       47.54     11.11 o
   7   3  14       14.93       31.29     12.49 o
   8   3  14       66.24       64.69     12.98 o
   9   3  14        1.36        1.06     13.65 o
  10   3  14        1.51        7.71     14.24 o
  11   3  14        1.05        4.07     14.07 o
 -10   4  14       68.20       89.08     14.86 o
  -9   4  14       59.13       65.52     12.79 o
  -8   4  14       97.94      102.78     13.04 o
  -7   4  14       57.40       77.19     13.40 o
  -6   4  14        9.32       17.06     13.02 o
  -5   4  14      122.25       99.35     12.83 o
  -4   4  14        3.32        3.16     14.41 o
  -3   4  14        1.33       12.82     12.32 o
  -2   4  14      181.91      179.84     11.41 o
  -1   4  14      255.25      272.84     11.61 o
   0   4  14      243.89      246.52     11.17 o
   1   4  14      650.28      647.93     11.77 o
   2   4  14      218.12      224.15     10.63 o
   3   4  14       64.98       78.98     12.02 o
   4   4  14      112.84      125.16     11.22 o
   5   4  14        6.90        7.00     12.29 o
   6   4  14      134.46      149.68     11.92 o
   7   4  14      237.54      229.87     12.57 o
   8   4  14       54.20       43.53     13.85 o
   9   4  14       35.89       51.54     13.50 o
  10   4  14       59.23       45.57     14.07 o
  -9   5  14        7.06       11.44     14.83 o
  -8   5  14        7.14       30.09     14.23 o
  -7   5  14       70.63       93.91     14.14 o
  -6   5  14        3.96       -1.50     13.65 o
  -5   5  14       15.44       19.76     13.42 o
  -4   5  14        6.23        8.56     13.16 o
  -3   5  14        8.10       16.09     11.22 o
  -2   5  14      120.46      124.94     12.10 o
  -1   5  14        8.55       15.01     12.21 o
   0   5  14      129.50      119.05     14.28 o
   1   5  14        3.66       12.17     11.82 o
   2   5  14       38.03       31.37     12.27 o
   3   5  14       85.53       94.29     11.83 o
   4   5  14       63.81       56.39     11.81 o
   5   5  14       17.70        8.33     13.28 o
   6   5  14        9.98       16.32     11.95 o
   7   5  14       41.62       43.01     12.56 o
   8   5  14       11.89       10.59     14.47 o
   9   5  14        3.13        7.44     15.45 o
  -8   6  14      123.75      106.03     15.62 o
  -7   6  14       77.79       90.04     15.04 o
  -6   6  14      118.47      123.18     14.67 o
  -5   6  14       87.74       89.05     14.14 o
  -4   6  14       31.03       36.53     12.66 o
  -3   6  14      124.63      127.16     12.62 o
  -2   6  14      133.04      154.34     13.14 o
  -1   6  14      125.73      133.87     12.96 o
   0   6  14      217.81      194.10     12.64 o
   1   6  14      166.70      161.02     11.85 o
   2   6  14       61.84       49.16     13.08 o
   3   6  14       93.40       79.84     13.54 o
   4   6  14      115.79      108.16     13.22 o
   5   6  14       71.71       67.47     13.57 o
   6   6  14       58.78       59.54     14.13 o
   7   6  14       28.42       36.27     12.62 o
  -6   7  14        0.88        5.77     16.04 o
  -5   7  14       16.14       30.43     15.49 o
  -4   7  14        8.20       18.88     14.60 o
  -3   7  14        8.64        2.56     13.62 o
  -2   7  14        8.60       13.90     13.74 o
  -1   7  14        0.81       -2.88     12.89 o
   0   7  14        6.68       18.92     13.74 o
   1   7  14        6.29       13.61     13.36 o
   2   7  14        1.16       10.95     13.46 o
   3   7  14        4.76       12.90     14.72 o
   4   7  14        2.37       11.58     15.41 o
   5   7  14       20.42        3.81     16.32 o
 -11   1  15        2.64       -1.79     11.16 o
 -10   1  15      144.69      148.64     11.64 o
  -9   1  15       67.93       65.56     11.02 o
  -8   1  15      133.58      146.08     11.37 o
  -7   1  15      389.75      364.75     10.08 o
  -6   1  15      259.66      276.49     10.54 o
  -5   1  15       12.80       21.39     10.77 o
  -4   1  15      493.62      470.66     10.35 o
  -3   1  15      168.17      170.72     11.28 o
  -2   1  15      435.15      402.34     10.33 o
  -1   1  15      950.00      910.67     24.76 o
   0   1  15       24.99       62.67     12.08 o
   1   1  15      225.53      249.63     11.11 o
   2   1  15      308.88      332.63     11.64 o
   3   1  15       11.95       17.87     10.37 o
   4   1  15      257.86      249.83     11.94 o
   5   1  15      764.40      795.92     13.92 o
   6   1  15       38.21       46.86     12.81 o
   7   1  15      170.92      157.11     12.71 o
   8   1  15      149.03      140.82     13.70 o
   9   1  15       11.47       16.28     15.60 o
  10   1  15      106.34       99.40     14.69 o
  11   1  15       37.15       32.96     16.32 o
 -11   2  15        7.04       20.96     12.64 o
 -10   2  15        0.66       -2.34     13.62 o
  -9   2  15        3.96       26.41     12.45 o
  -8   2  15        0.64        9.02     12.04 o
  -7   2  15        0.14       -2.88     11.67 o
  -6   2  15       25.86       43.80     12.82 o
  -5   2  15       38.03       37.47     11.36 o
  -4   2  15       93.81      103.26     12.51 o
  -3   2  15       53.58       73.48     12.97 o
  -2   2  15      176.78      164.52     10.73 o
  -1   2  15       39.89       50.77     10.30 o
   0   2  15       61.21       81.51     10.86 o
   1   2  15        1.31       14.75     11.93 o
   2   2  15       41.46       46.43     11.04 o
   3   2  15       64.65       78.01     11.14 o
   4   2  15       15.14       22.66     10.66 o
   5   2  15        1.65        9.08     10.60 o
   6   2  15       94.10      105.07     13.05 o
   7   2  15        4.02        9.64     13.13 o
   8   2  15        0.12       15.69     14.02 o
   9   2  15        0.68       13.56     13.97 o
  10   2  15       17.63        7.98     15.17 o
 -10   3  15       58.16       66.58     13.96 o
  -9   3  15      132.39      119.44     13.71 o
  -8   3  15       56.00       54.15     13.05 o
  -7   3  15      201.07      197.53     13.66 o
  -6   3  15       36.53       50.79     12.99 o
  -5   3  15       73.82       62.92     11.59 o
  -4   3  15      352.06      315.95     13.91 o
  -3   3  15       14.27       30.81     11.81 o
  -2   3  15      105.07      115.87     11.27 o
  -1   3  15      732.26      729.96     16.38 o
   0   3  15      599.83      614.52     20.79 o
   1   3  15      517.69      526.88     12.06 o
   2   3  15      502.56      502.57     14.00 o
   3   3  15       94.94      101.09     11.04 o
   4   3  15       90.80      100.90     10.50 o
   5   3  15       16.86       24.68     11.24 o
   6   3  15       25.21       19.44     11.25 o
   7   3  15      178.35      163.27     13.18 o
   8   3  15       57.74       66.25     13.09 o
   9   3  15        1.76        5.52     13.83 o
  10   3  15       24.15       25.79     14.84 o
  -9   4  15        0.01       -4.55     13.14 o
  -8   4  15        0.06       15.82     13.45 o
  -7   4  15       17.41       13.73     13.81 o
  -6   4  15      143.11      140.89     13.64 o
  -5   4  15        0.14       -2.94     12.27 o
  -4   4  15       12.32        4.48     13.94 o
  -3   4  15       36.80       50.83     15.23 o
  -2   4  15       69.31       79.23     12.90 o
  -1   4  15        0.01       10.67     10.64 o
   0   4  15       24.94       19.48     10.62 o
   1   4  15       13.55       25.09     10.97 o
   2   4  15       28.76       33.03     11.71 o
   3   4  15       17.55       23.54     10.43 o
   4   4  15        0.03        7.81     10.82 o
   5   4  15        0.04       12.87     11.71 o
   6   4  15       33.36       39.33     11.55 o
   7   4  15       57.69       40.21     12.55 o
   8   4  15        0.02       -0.44     13.88 o
   9   4  15        0.57        5.21     13.73 o
  -8   5  15      100.67      103.14     15.09 o
  -7   5  15       44.07       22.09     14.61 o
  -6   5  15       68.29       69.85     14.27 o
  -5   5  15      162.83      171.64     13.95 o
  -4   5  15        8.19       22.63     16.33 o
  -3   5  15       35.38       56.48     13.41 o
  -2   5  15      115.39      130.50     11.71 o
  -1   5  15       53.85       63.14     11.28 o
   0   5  15      122.09      139.10     11.72 o
   1   5  15      149.56      140.56     12.20 o
   2   5  15      162.27      168.16     12.66 o
   3   5  15      121.56      139.20     12.58 o
   4   5  15      116.40      113.17     13.38 o
   5   5  15       71.89       77.30     12.03 o
   6   5  15       76.45       89.89     13.17 o
   7   5  15       53.47       48.16     13.06 o
   8   5  15       30.56       44.28     15.01 o
  -7   6  15        8.57       11.56     15.26 o
  -6   6  15        9.13       16.83     14.96 o
  -5   6  15        0.08        0.47     14.69 o
  -4   6  15        8.44       24.92     13.01 o
  -3   6  15        6.84       13.37     13.14 o
  -2   6  15       28.40       33.16     12.74 o
  -1   6  15       32.13       40.59     12.58 o
   0   6  15       19.95       16.26     13.24 o
   1   6  15       14.36       12.57     12.66 o
   2   6  15        4.61        6.27     13.59 o
   3   6  15        4.66        9.24     13.96 o
   4   6  15        3.42       -0.09     13.32 o
   5   6  15       22.55       41.54     14.05 o
   6   6  15       14.09       30.35     14.21 o
  -4   7  15       25.63       24.03     14.03 o
  -3   7  15       52.73       44.09     13.89 o
  -2   7  15      138.24      130.51     14.08 o
  -1   7  15       32.07       34.45     12.86 o
   0   7  15       37.67       35.14     14.28 o
   1   7  15       84.97       63.51     14.87 o
   2   7  15        3.57       16.43     14.73 o
   3   7  15        8.91       -5.90     14.30 o
   4   7  15       64.34       55.71     15.95 o
 -10   0  16       82.47      101.38     16.26 o
  -9   0  16        1.10        8.13     15.49 o
  -8   0  16      179.47      175.77     15.78 o
  -7   0  16      237.76      260.35     14.94 o
  -6   0  16       37.85       54.08     14.42 o
  -5   0  16      324.73      304.69     14.52 o
  -4   0  16       17.81       16.57     18.04 o
  -3   0  16       19.94       45.18     12.85 o
  -2   0  16      179.66      194.32     14.69 o
  -1   0  16      173.86      199.28     17.24 o
   0   0  16        4.31       17.22     14.53 o
   1   0  16      467.04      489.46     18.46 o
   2   0  16      334.13      329.61     18.36 o
   3   0  16      159.67      161.78     17.69 o
   4   0  16      201.66      223.17     18.11 o
   5   0  16      194.61      188.85     18.36 o
   6   0  16      257.85      225.70     18.81 o
   7   0  16      158.13      140.42     19.46 o
   8   0  16      101.52       93.43     19.69 o
   9   0  16       34.68       40.58     19.99 o
  10   0  16       58.58       85.49     21.25 o
 -10   1  16       64.98       73.66     11.18 o
  -9   1  16        2.38       13.39     11.46 o
  -8   1  16        2.23       -0.08     10.60 o
  -7   1  16        0.69       -7.77     11.21 o
  -6   1  16        0.82       20.00     10.14 o
  -5   1  16       39.58       42.83     10.37 o
  -4   1  16        9.44       18.58     10.09 o
  -3   1  16       66.95       62.64     10.54 o
  -2   1  16      169.04      153.20     11.43 o
  -1   1  16       70.11       68.12     10.17 o
   0   1  16       14.97       21.54     11.64 o
   1   1  16        0.49       15.11     10.97 o
   2   1  16        0.04        2.84     11.10 o
   3   1  16       20.01       34.31     11.15 o
   4   1  16       16.14       18.02     11.14 o
   5   1  16      116.50      116.47     13.15 o
   6   1  16       18.44       30.31     13.01 o
   7   1  16        1.33        2.26     11.82 o
   8   1  16       10.57       16.64     14.21 o
   9   1  16        1.43        6.30     13.62 o
  10   1  16       10.47       11.55     15.04 o
 -10   2  16       29.19       39.30     13.64 o
  -9   2  16       48.47       47.40     12.52 o
  -8   2  16       58.10       59.72     12.23 o
  -7   2  16      171.83      177.63     12.09 o
  -6   2  16      366.75      352.28     12.56 o
  -5   2  16       68.98       70.01     11.81 o
  -4   2  16      249.48      253.81     11.04 o
  -3   2  16      211.65      196.18     12.57 o
  -2   2  16       14.14       12.68     11.35 o
  -1   2  16      139.71      155.21     10.97 o
   0   2  16       70.95       74.59     11.36 o
   1   2  16       27.96       51.85     12.60 o
   2   2  16       63.20       69.32     10.80 o
   3   2  16        7.89       11.19     10.72 o
   4   2  16       25.47       31.82     11.51 o
   5   2  16      128.55      107.00     13.29 o
   6   2  16        7.58       10.70     11.83 o
   7   2  16       34.21       41.63     13.71 o
   8   2  16      105.14      105.69     14.84 o
   9   2  16        3.27        6.38     14.69 o
  10   2  16       14.84       21.34     14.91 o
  -9   3  16        3.87        2.74     12.59 o
  -8   3  16        4.63        7.50     12.80 o
  -7   3  16        2.23        6.99     14.60 o
  -6   3  16       17.88       23.11     12.67 o
  -5   3  16        9.22       24.52     13.28 o
  -4   3  16       26.89       59.69     15.03 o
  -3   3  16        0.40        1.90     12.82 o
  -2   3  16       47.35       42.35     12.00 o
  -1   3  16        2.12       -5.16     12.36 o
   0   3  16       25.24       28.57     11.52 o
   1   3  16        0.47       -0.38     11.43 o
   2   3  16      105.08       99.33     10.63 o
   3   3  16        3.90       11.07     12.14 o
   4   3  16       18.42       35.59     11.51 o
   5   3  16        0.06        6.57     10.64 o
   6   3  16        2.47       -7.23     12.33 o
   7   3  16        2.19       -4.04     13.09 o
   8   3  16       13.35       10.00     12.52 o
   9   3  16        0.90       -1.36     14.99 o
  -8   4  16      118.30      107.28     15.01 o
  -7   4  16       43.93       54.12     13.57 o
  -6   4  16        4.85        6.45     13.10 o
  -5   4  16      102.10       98.98     13.90 o
  -4   4  16       82.76       96.33     16.50 o
  -3   4  16        1.01       -8.52     13.65 o
  -2   4  16      106.17      101.40     13.81 o
  -1   4  16       67.45       98.72     13.16 o
   0   4  16      202.06      192.18     13.49 o
   1   4  16      269.81      259.52     13.89 o
   2   4  16      116.44      130.76     11.52 o
   3   4  16      166.41      175.75     11.73 o
   4   4  16      118.38      128.62     11.63 o
   5   4  16       10.14       16.85     13.23 o
   6   4  16       16.51       15.96     13.23 o
   7   4  16       62.48       58.49     14.10 o
   8   4  16       34.35       31.64     14.16 o
  -7   5  16        7.89       20.66     15.12 o
  -6   5  16        0.17       26.49     14.72 o
  -5   5  16        6.26       -4.05     14.81 o
  -4   5  16        6.20       14.97     16.31 o
  -3   5  16       17.55       19.50     13.10 o
  -2   5  16       32.08       29.80     13.34 o
  -1   5  16       50.38       51.02     12.53 o
   0   5  16       14.69       15.07     11.87 o
   1   5  16       33.52       47.14     13.17 o
   2   5  16       29.60       32.90     12.58 o
   3   5  16        0.17       14.98     12.96 o
   4   5  16        4.02        0.98     12.01 o
   5   5  16        0.57        9.57     13.05 o
   6   5  16        0.07       -0.60     12.65 o
   7   5  16        6.63       23.56     13.19 o
  -5   6  16       44.10       48.74     15.23 o
  -4   6  16       28.31       39.38     18.27 o
  -3   6  16       30.97       48.22     13.06 o
  -2   6  16      116.36      105.37     13.75 o
  -1   6  16       98.32       97.19     13.94 o
   0   6  16       66.75       73.48     14.41 o
   1   6  16      120.53      112.91     12.90 o
   2   6  16       65.51       61.04     14.23 o
   3   6  16       13.08       12.01     14.46 o
   4   6  16       38.91       40.20     14.06 o
   5   6  16       11.65       26.54     13.43 o
  -9   1  17       18.51        2.29     11.98 o
  -8   1  17       39.33       30.78     11.08 o
  -7   1  17      227.48      229.06     11.88 o
  -6   1  17      182.88      177.59     10.84 o
  -5   1  17      255.03      265.40     10.97 o
  -4   1  17      148.59      148.74     11.07 o
  -3   1  17        5.97       21.67     11.03 o
  -2   1  17       22.59       28.65     11.60 o
  -1   1  17      255.64      268.82     11.89 o
   0   1  17       83.15      108.47     12.15 o
   1   1  17      286.63      291.99     11.81 o
   2   1  17      388.53      392.79     12.08 o
   3   1  17       37.73       45.25     12.04 o
   4   1  17       81.26       73.70     13.18 o
   5   1  17       54.38       53.59     13.48 o
   6   1  17       80.60       76.83     13.05 o
   7   1  17      160.88      133.21     14.31 o
   8   1  17      104.99      103.45     14.77 o
   9   1  17       25.52       43.86     15.06 o
  -9   2  17        0.75       20.69     13.83 o
  -8   2  17        0.76        7.47     13.23 o
  -7   2  17        3.83       13.61     12.20 o
  -6   2  17        0.16       -1.88     11.37 o
  -5   2  17        0.07        3.82     11.11 o
  -4   2  17        1.88       15.33     11.40 o
  -3   2  17       26.56       34.33     11.83 o
  -2   2  17       52.35       51.34     11.71 o
  -1   2  17       13.15       22.94     11.03 o
   0   2  17       61.81       69.11     11.06 o
   1   2  17        0.45       -2.07     12.92 o
   2   2  17        2.99        8.80     11.10 o
   3   2  17        9.00       24.56     11.42 o
   4   2  17        0.18        7.64     11.39 o
   5   2  17        7.22       10.16     13.57 o
   6   2  17        0.31        8.87     12.96 o
   7   2  17        2.25       10.97     14.21 o
   8   2  17        0.69       20.87     14.82 o
  -8   3  17       41.46       47.18     14.10 o
  -7   3  17       27.14       37.92     13.67 o
  -6   3  17       44.25       54.83     13.16 o
  -5   3  17        5.30       23.09     12.88 o
  -4   3  17       52.66       47.55     12.74 o
  -3   3  17      145.17      156.21     15.70 o
  -2   3  17       99.65      114.14     11.54 o
  -1   3  17      182.22      187.45     12.23 o
   0   3  17      153.68      157.98     11.15 o
   1   3  17      192.43      202.02     12.23 o
   2   3  17      155.21      169.80     15.59 o
   3   3  17       65.51       61.03     15.01 o
   4   3  17       41.59       39.34     11.17 o
   5   3  17       57.58       63.50     12.37 o
   6   3  17        0.55       -3.19     13.55 o
   7   3  17        8.55       22.46     14.53 o
   8   3  17      115.41      106.42     15.41 o
  -7   4  17       12.04       35.00     13.34 o
  -6   4  17        0.97       23.90     14.60 o
  -5   4  17       24.22       46.60     14.19 o
  -4   4  17        0.00       11.18     16.17 o
  -3   4  17        1.33       17.34     13.79 o
  -2   4  17       10.54       31.40     12.96 o
  -1   4  17       13.72       12.30     13.83 o
   0   4  17       14.96       21.92     14.15 o
   1   4  17       47.46       50.06     11.58 o
   2   4  17       76.23       86.33     12.89 o
   3   4  17       17.69       32.68     12.14 o
   4   4  17        0.36        7.16     11.23 o
   5   4  17       16.93       31.17     12.80 o
   6   4  17        3.33       17.22     13.08 o
   7   4  17       12.42       15.90     13.66 o
  -6   5  17       40.65       27.47     14.52 o
  -5   5  17       65.80       59.07     15.06 o
  -4   5  17      191.35      197.61     16.85 o
  -3   5  17       55.79       57.27     14.54 o
  -2   5  17       42.30       50.76     13.52 o
  -1   5  17       84.73      104.92     15.56 o
   0   5  17       87.91       89.00     13.14 o
   1   5  17      132.68      125.80     12.69 o
   2   5  17       94.60      106.33     13.22 o
   3   5  17       79.21       70.90     12.19 o
   4   5  17       85.18       82.12     12.68 o
   5   5  17       15.08       14.11     12.67 o
  -3   6  17       19.01       23.68     15.49 o
  -2   6  17        0.01       -1.62     13.45 o
  -1   6  17        8.41       22.88     12.95 o
   0   6  17        7.03       10.10     13.29 o
   1   6  17        1.24        5.90     12.96 o
   2   6  17        8.81       15.45     12.63 o
  -8   0  18       68.54       96.96     17.55 o
  -7   0  18      189.90      190.64     18.03 o
  -6   0  18      193.30      211.84     17.07 o
  -5   0  18      168.84      160.32     15.25 o
  -4   0  18       91.81       94.31     14.08 o
  -3   0  18        1.39       11.75     13.61 o
  -2   0  18        1.02       10.98     15.50 o
  -1   0  18      133.31      141.49     22.52 o
   0   0  18      244.34      245.83     19.16 o
   1   0  18      247.36      240.17     17.42 o
   2   0  18      296.95      310.45     19.48 o
   3   0  18       61.10       70.30     16.93 o
   4   0  18      159.48      144.29     16.04 o
   5   0  18      126.70      123.01     19.83 o
   6   0  18       94.08       79.35     20.10 o
   7   0  18      252.60      200.46     21.32 o
   8   0  18       87.26       65.37     21.82 o
  -8   1  18        1.61       26.23     11.13 o
  -7   1  18       44.94       50.39     11.23 o
  -6   1  18       33.60       33.70     10.66 o
  -5   1  18       22.73       23.85     10.39 o
  -4   1  18       18.20       25.64     11.60 o
  -3   1  18        0.00       14.61     11.43 o
  -2   1  18        4.96       11.57     12.58 o
  -1   1  18        0.80       11.54     11.85 o
   0   1  18        5.62        6.89     13.30 o
   1   1  18        7.34       19.33     14.24 o
   2   1  18        0.23        5.73     11.93 o
   3   1  18        0.00       17.47     13.36 o
   4   1  18        0.15       15.81     13.55 o
   5   1  18        0.78       13.38     12.40 o
   6   1  18       32.36       30.80     14.36 o
   7   1  18        6.93        2.86     14.75 o
   8   1  18        1.56        4.18     15.09 o
  -8   2  18      100.43       96.43     13.84 o
  -7   2  18      117.15      116.64     12.49 o
  -6   2  18       58.65       57.88     12.46 o
  -5   2  18      192.21      189.86     12.40 o
  -4   2  18       29.11       48.64     12.52 o
  -3   2  18        4.61       -4.82     14.65 o
  -2   2  18       55.16       61.13     12.22 o
  -1   2  18       49.69       83.67     11.08 o
   0   2  18       57.30       58.54     12.18 o
   1   2  18      191.34      199.15     11.82 o
   2   2  18      161.32      169.93     13.19 o
   3   2  18       63.03       65.99     12.29 o
   4   2  18       14.35       21.48     13.85 o
   5   2  18        0.67        9.54     14.24 o
   6   2  18        3.87       13.92     13.57 o
   7   2  18        3.35       19.95     14.29 o
  -7   3  18       12.06        4.88     12.66 o
  -6   3  18        4.42       38.13     12.75 o
  -5   3  18        0.05       12.17     12.98 o
  -4   3  18       38.59       53.09     12.35 o
  -3   3  18       10.01       27.12     14.23 o
  -2   3  18       15.48        6.00     12.02 o
  -1   3  18        1.19       -1.84     12.28 o
   0   3  18        4.63        9.29     11.88 o
   1   3  18        0.65       -3.60     11.86 o
   2   3  18        1.88       15.28     12.50 o
   3   3  18        3.47        3.78     12.57 o
   4   3  18       10.49       21.35     14.85 o
   5   3  18        1.66       11.14     12.08 o
   6   3  18       13.11        8.24     15.40 o
  -6   4  18       60.57       65.74     13.74 o
  -5   4  18       45.01       49.77     13.40 o
  -4   4  18       89.06      104.73     14.74 o
  -3   4  18      213.30      197.27     15.32 o
  -2   4  18       77.62       84.43     13.58 o
  -1   4  18       56.25       50.76     12.14 o
   0   4  18       52.55       67.91     13.39 o
   1   4  18       92.76       86.35     12.75 o
   2   4  18       60.32       59.01     12.18 o
   3   4  18       35.02       36.74     12.63 o
   4   4  18       55.17       55.13     13.05 o
   5   4  18       48.37       38.14     13.85 o
  -3   5  18        5.46       17.98     15.07 o
  -2   5  18        0.03       10.39     15.46 o
  -1   5  18        4.88       13.08     15.48 o
   0   5  18       32.64       32.29     14.45 o
   1   5  18       36.74       32.60     16.13 o
   2   5  18        3.65       17.60     12.98 o
   3   5  18       52.81       39.16     13.32 o
  -7   1  19       75.17       72.87     13.26 o
  -6   1  19       23.96        6.06     12.85 o
  -5   1  19      127.74      145.11     12.17 o
  -4   1  19       74.61       84.61     12.29 o
  -3   1  19        0.80       -5.48     12.69 o
  -2   1  19       48.72       58.36     13.21 o
  -1   1  19       47.58       64.91     17.95 o
   0   1  19       54.47       54.92     11.83 o
   1   1  19      183.42      136.77     14.23 o
   2   1  19       89.90      116.50     14.21 o
   3   1  19       36.14       36.72     13.93 o
   4   1  19       89.54       98.17     13.64 o
   5   1  19       15.24       26.33     14.62 o
   6   1  19        7.23       13.81     14.95 o
  -6   2  19       34.65       34.59     12.37 o
  -5   2  19        2.05        9.88     12.77 o
  -4   2  19        5.13       12.79     12.93 o
  -3   2  19       20.18       19.00     11.66 o
  -2   2  19        8.91        3.70     12.74 o
  -1   2  19        3.31        5.24     12.10 o
   0   2  19       11.39       14.78     12.54 o
   1   2  19        0.76       15.72     12.07 o
   2   2  19        0.07       24.23     13.42 o
   3   2  19        4.11        9.79     13.28 o
   4   2  19        2.26       12.44     14.44 o
   5   2  19        1.91        4.09     13.91 o
   6   2  19       19.79       18.14     14.43 o
  -5   3  19       26.52       34.43     13.72 o
  -4   3  19       34.96       53.52     12.93 o
  -3   3  19       31.12       30.38     14.85 o
  -2   3  19       21.29       29.42     13.03 o
  -1   3  19       42.76       46.33     12.93 o
   0   3  19       23.17       23.44     12.94 o
   1   3  19       21.33       22.65     12.69 o
   2   3  19       50.76       47.48     13.05 o
   3   3  19        3.81       22.58     12.70 o
   4   3  19        9.61       29.12     15.13 o
   5   3  19       24.81       38.84     23.14 o
  -3   4  19        0.03       12.82     15.33 o
  -2   4  19        0.31       28.15     18.36 o
  -1   4  19       20.46       14.36     13.00 o
   0   4  19        4.56        9.89     12.56 o
   1   4  19        0.08        7.33     13.30 o
   2   4  19        6.92       20.49     13.04 o
   3   4  19        5.40       19.87     14.15 o
  -5   0  20       85.77       85.98     16.49 o
  -4   0  20      158.45      139.37     22.61 o
  -3   0  20       53.89       39.17     17.40 o
  -2   0  20      104.92      104.37     18.44 o
  -1   0  20       89.07       90.47     18.45 o
   0   0  20       34.59       16.06     28.85 o
   1   0  20      170.67      133.46     20.84 o
   2   0  20      174.98      175.87     31.79 o
   3   0  20       99.33       64.87     20.94 o
   4   0  20      111.33       98.01     21.44 o
  -5   1  20       38.85       35.67     13.76 o
  -4   1  20        4.45       -0.33     12.96 o
  -3   1  20        2.64        4.09     12.69 o
  -2   1  20        0.05       17.06     12.50 o
  -1   1  20       23.63       41.16     14.60 o
   0   1  20        2.16       -0.07     12.33 o
   1   1  20        7.71       12.04     16.57 o
   2   1  20       28.46       15.84     14.68 o
   3   1  20        2.62      -10.16     13.87 o
   4   1  20        1.18        9.40     15.07 o
  -4   2  20       49.80       52.74     13.73 o
  -3   2  20        7.98       18.04     12.78 o
  -2   2  20       25.38       25.93     14.11 o
  -1   2  20       31.32       54.95     13.68 o
   0   2  20       43.49       42.06     12.75 o
   1   2  20       99.30       93.79     15.07 o
   2   2  20       65.76       63.87     12.88 o
   3   2  20       18.46       -3.45     16.67 o
  -2   3  20        8.72       29.89     14.55 o
  -1   3  20        2.44       -4.88     13.52 o
   0   3  20       26.86       39.95     13.05 o
   1   3  20        2.60        9.70     13.00 o
 
